# Supplementary material for: A linker protein from a red-type pyrenoid phase separates with Rubisco via oligomerizing sticker motifs
Source: Proc Natl Acad Sci U S A. 2023 Jun 13;120(25):e2304833120. doi: 10.1073/pnas.2304833120 (PMC10288592; doi:10.1073/pnas.2304833120)
Supplement: Supplementary file 2 — Dataset S01 (XLSX) [file pnas.2304833120.sd01.xlsx]

## Sheet: Explanatory Information
Explanatory Information
Overall Summary	AsaFind Results: P. tricornutum proteins that were identified with mass spectrometry was analyzed with SignalP4.1 (Petersen et al., 2011) and AsaFind (Gruber et al., 2015) which predicts signal peptide and chloroplast localization respectively.
	Accession: Identity of protein as assigned with Phatr2a P. tricornutum nuclear genome sequence database (Bowler et al 2008) and SwissProt. Duplicates are highlighted in yellow. Peptide identities matching to other diatom species such as T.pseudonana, Cylindrotheca,O.sinensis were also verifed to be present in P.tric and reassigned to respective P.tric proteins.
	Phatr3: Phatr3 identity of protein.
	PHATR: PHATR identity of protein.
	Uniprot: Uniprot identity of protein.
	Protein Annotation: Annotation of proteins was assigned with NCBI blast if both query and coverage was at least 70%. Hypothetically predicted proteins given an annotation are reflected in italics with the identified predicted protein and their matched organisms. If the query and coverage were less than 70%, the protein would be annotated as a predicted protein.
	Tick and Cross indicates if the protein is detected in the respective Co-IP.
IP Rbc 1, XL IP Rbc 1, IP Rbc 2, XL IP Rbc 2, XL IP Rbc 3	AsaFind Results: As described above.
	Accession: As described above.
	Protein Annotation: As described above.
	Score: Displays the protein score, which is the sum of the scores of the individual peptides.
	Coverage: Displays by default the percentage of the protein sequence covered by identified peptides.
	# Proteins: Displays the number of identified proteins in the protein group of a master protein.
	# Unique Peptides: Displays the number of peptide sequences unique to a protein group
	# Peptides: Displays the number of distinct peptide sequences in the protein group.
	# PSMs: Displays the total number of identified peptide sequences (peptide spectrum matches) for the protein, including those redundantly identified.
	Area: Displays the average area of the three unique peptides with the largest peak area.
	# Aas: Shows by default the sequence length of the protein.
	MW [kDa]: Displays the calculated molecular weight of the protein.
	calc. pI: Displays the theoretically calculated isoelectric point, which is the pH at which a particular molecule carries no net electrical charge.
IP Rbc 1 Peptides, XL IP Rbc 1 Peptides, IP Rbc 2 Peptides, XL IP Rbc 2 Peptides, XL IP Rbc 3 Peptides	Confidence Level: Indicates a confidence level associated with the peptide sequence
	Search ID: Displays the order in which the search was submitted to the job queue.
	Processing Node No: Displays the number of the workflow node that was used to identify the peptides composing the protein.
	Sequence: Displays the sequence of amino acids that compose the peptide.
	Unique Sequence ID: Displays a numeric identifier unique to each protein.
	PSM Ambiguity: Displays the grouping status of the PSM. This column can display the following categories: • Unambiguous: Indicates that this PSM is the only match that the Proteome Discoverer application considered for this spectrum. There is no ambiguity that it needs to resolve. • Selected: Indicates that the Proteome Discoverer application selected this PSM from a set of two or more matches th…
	Protein Descriptions: Describes the proteins associated with the peptide.
	# Proteins: Displays the number of proteins in which this peptide is found.
	# Protein Groups: Displays the number of protein groups in which this peptide is found.
	Protein Group Accessions: Displays the unique identifiers (accessions) of all master proteins from all protein groups that include this peptide sequence.
	Modifications: Displays the static and dynamic modifications identified in the peptide.
	Activation Type: Displays the activation type of the spectrum in which the peptide was identified.
	DeltaScore: Displays a measure of the difference between the top two scores for the peptides identified by that spectrum.
	DeltaCn: Displays the normalized score difference between the currently selected PSM and the highest-scoring PSM for that spectrum.
	Rank: Displays the ordering of peptides by rank.
	Search Engine Rank: Displays the original rank assigned by the search engine for all PSMs and peptide groups.
	Precursor Area: Displays the area of the peak for the peptide.
	QuanResultID: Uniquely identifies a certain quantification result consisting of the quantification values for different quantification channels.
	Exp Value: Displays the expectation value, which is a measure of the number of matches with scores equal to or better than the score values that are expected to occur only by chance.
	Homology Threshold: Sets a threshold that determines whether the proposed peptide sequence and the real sequence are considered similar. Peptides with a score higher than this threshold are at least considered similar or homologous.
	Identity High: Sets a threshold that determines whether peptides are ranked as high confidence when you perform a decoy search to calculate false discovery rates (FDRs).
	Identity Middle: Sets a threshold that determines whether peptides are ranked as medium confidence when you do a decoy search to calculate false discovery rates (FDRs).
	IonScore: Refer to the Mascot documentation from Matrix Science.
	Peptides Matched: Displays the number of peptide candidates that fall into the precursor mass tolerance window set for the search.
	# Missed Cleavages: Displays the number of cleavage sites in a peptide sequence that a cleavage reagent (enzyme) did not cleave. This number excludes cases where an amino acid such as proline inhibits the cleaving enzyme. For example, if proline resides next to lysine or arginine, trypsin does not cleave the lysine or arginine. The # of Missed Cleavages value is 0 for a complete digest of all pep…
	Isolation Interference [%]: Displays the percentage of interference by co-isolation within the precursor isolation window.
	Ion Inject Time [ms]: Specifies the time used to accumulate ions in the mass spectrometer to reach their target value before they are scanned out, in milliseconds.
	Intensity: Displays the intensity of the precursor ion.
	Charge: Displays the charge state of the peptide.
	m/z [Da]: Displays the mass-to-charge ratio of the precursor ion, in daltons.
	MH+ [Da]: Displays the protonated monoisotopic mass of the peptides, in daltons.
	Delta Mass [Da]: Displays the difference between the theoretical mass of the peptide and the experimental mass of the precursor ion.
	Delta Mass [PPM]: Displays the difference between the theoretical mass of the peptide and the experimental mass of the precursor ion.
	RT [min]: Displays the retention time when the peptide was observed, in minutes.
	First Scan: Displays the number of the first scan used to identify the peptide.
	Last Scan: Displays the number of the last scan used to identify the peptide.
	MS Order: Indicates the order of the MS spectrum: • MS1 is one MS scan. • MS2 is an MS/MS scan. • MS3 is an MS3 scan.
	Ions Matched: Displays the percentage of ions matched by the search engine. This column is only displayed when peptides are ungrouped.
	Matched Ions: Displays the number of ions matched by the search engine.
	Total Ions: Displays the total possible number of ions.
	Spectrum File: Displays the name of the file containing the spectra.
	Annotation:Provides a location for you to insert and store notes about the search results, your analysis, and quality results.

## Sheet: Overall Summary
AsaFind Results	Accession	Phatr3	PHATR	Uniprot	Protein Annotation	IP Rbc 1	XL IP Rbc 1	IP Rbc 2	XL IP Rbc 2	XL IP Rbc 3
ASAFind=Not plastid, SignalP negative	Phatr2a_21966	Phatr3_J14618	PHATRDRAFT_47835	B7G531	synthase of mitochondrial ATP synthase [Phaeodactylum tricornutum CCAP 1055/1]	✔	❌	✔	✔	✔
ASAFind=Not plastid, SignalP negative	Phatr2a_40962	Phatr3_J40962	PHATRDRAFT_40962	B7GCW9	predicted protein [Phaeodactylum tricornutum CCAP 1055/1]	✔	✔	❌	❌	❌
ASAFind=Not plastid, SignalP negative	Phatr2a_56371	Phatr3_J51931	PHATRDRAFT_56440	B7FZS1	ubiquitin extension protein 4, partial [Phaeodactylum tricornutum CCAP 1055/1]	✔	✔	❌	❌	✔
ASAFind=Not plastid, SignalP negative	Phatr2a_51128	Phatr3_J51128	PHATRDRAFT_51128, PHATRDRAFT_51129	B7G6K6	glyceraldehyde-3-phosphate dehydrogenase [Phaeodactylum tricornutum CCAP 1055/1]	✔	✔	✔	✔	✔
ASAFind=Not plastid, SignalP negative	Phatr2a_56423	Phatr3_J20331	PHATRDRAFT_20331	B7FZ96	oxygen-evolving enhancer protein 1 precursor [Phaeodactylum tricornutum CCAP 1055/1]	✔	✔	✔	✔	✔
ASAFind=Not plastid, SignalP negative	Phatr2a_46395	Phatr3_J46395	PHATRDRAFT_46395	B7G128	predicted protein [Phaeodactylum tricornutum CCAP 1055/1]	✔	❌	❌	❌	❌
ASAFind=Not plastid, SignalP negative	Phatr2a_49301	Phatr3_EG02549	PHATRDRAFT_49301	B7GA54	predicted protein [Phaeodactylum tricornutum CCAP 1055/1]	✔	❌	❌	❌	❌
ASAFind=Not plastid, SignalP negative	Phatr2a_28445	Phatr3_J28445	PHATRDRAFT_28445	B7G2A5	histone H2A isoform 1 [Phaeodactylum tricornutum CCAP 1055/1]	✔	❌	✔	✔	✔
ASAFind=Not plastid, SignalP negative	Phatr2a_56394	Phatr3_J49151	PHATRDRAFT_49151	B7G9N5	predicted protein [Phaeodactylum tricornutum CCAP 1055/1]	✔	✔	❌	✔	✔
ASAFind=Not plastid, SignalP negative	Phatr2a_29136	Phatr3_J29136	PHATRDRAFT_29136	B7G5C0	actin [Phaeodactylum tricornutum]	✔	✔	❌	✔	✔
ASAFind=Not plastid, SignalP negative	Phatr2a_29887	Phatr3_J29887	PHATRDRAFT_29887	B7G8I3	predicted protein [Phaeodactylum tricornutum CCAP 1055/1]	✔	❌	❌	❌	❌
ASAFind=Not plastid, SignalP negative	Phatr2a_45510	Phatr3_J45510	PHATRDRAFT_45510	B7FXX6	long chain acyl-coa synthetase [Phaeodactylum tricornutum CCAP 1055/1]	✔	❌	❌	❌	❌
ASAFind=Not plastid, SignalP negative	Phatr2a_37136	Phatr3_J37136	PHATRDRAFT_37136	B7G284	predicted protein [Phaeodactylum tricornutum CCAP 1055/1]	✔	❌	❌	❌	❌
ASAFind=Not plastid, SignalP negative	Phatr2a_33362	Phatr3_J25743	PHATR_25743	B5Y531	P-loop containing nucleoside triphosphate hydrolase protein [Fragilariopsis cylindrus CCMP1102]	✔	❌	❌	❌	❌
ASAFind=Not plastid, SignalP negative	Phatr2a_56366	Phatr3_J54019	PHATRDRAFT_54019	B7FQ84	protein heat shock protein Hsp70 [Phaeodactylum tricornutum CCAP 1055/1]	✔	✔	❌	❌	❌
ASAFind=Not plastid, SignalP negative	Phatr2a_44603	Phatr3_J44603	PHATRDRAFT_44603	B7FUM8	F-type H+-transporting ATPase subunit O [Fistulifera solaris]	✔	❌	❌	❌	❌
ASAFind=Not plastid, SignalP negative	Phatr2a_22873	Phatr3_J22873	PHATRDRAFT_22873	B7G8Y4	solute carrier family 25 (mitochondrial adenine nucleotide translocator), member 4/5/6/31 [Fistulifera solaris]	✔	❌	❌	❌	❌
ASAFind=Not plastid, SignalP negative	Phatr2a_46709	Phatr3_J46709	PHATR_46709	B5Y3J3	predicted protein [Phaeodactylum tricornutum CCAP 1055/1]	✔	❌	❌	❌	❌
ASAFind=Not plastid, SignalP negative	Phatr2a_43767	Phatr3_J5851, Phatr3_J18398	PHATRDRAFT_55416, PHATRDRAFT_18398	B7FTE3, B7FTE2	predicted protein [Phaeodactylum tricornutum CCAP 1055/1]	✔	❌	✔	❌	✔
ASAFind=Plastid, high confidence	Phatr2a_20900	Phatr3_J13073	PHATRDRAFT_13073	B7G1R8	3-oxoacyl-[acyl-carrier protein [Phaeodactylum tricornutum CCAP 1055/1]	✔	✔	✔	✔	✔
ASAFind=Plastid, high confidence	Phatr2a_54499	Phatr3_J54499	PHATRDRAFT_54499	B7FZ94	oxygen-evolving enhancer protein 3 [Phaeodactylum tricornutum CCAP 1055/1]	✔	❌	✔	✔	❌
ASAFind=Plastid, high confidence	Phatr2a_26293	Phatr3_J26293	PHATRDRAFT_26293	Q84XB6	Photosystem II 12 kDa extrinsic protein, chloroplastic [P. tricornutum]	✔	❌	❌	❌	❌
ASAFind=Plastid, high confidence	Phatr2a_56302	Phatr3_J22395	PHATRDRAFT_22395	B7G6Y1	protein fucoxanthin chlorophyll a/c protein [Phaeodactylum tricornutum CCAP 1055/1]	✔	❌	❌	❌	❌
ASAFind=Plastid, high confidence	Phatr2a_46529	Phatr3_J46529	PHATRDRAFT_46529	B7G1J1	extrinsic protein in photosystem II [Chaetoceros gracilis]	✔	✔	❌	✔	✔
ASAFind=Plastid, high confidence	Phatr2a_56330	Phatr3_J11006	PHATRDRAFT_44601	B7FUM6	protein fucoxanthin chlorophyll a/c protein [Phaeodactylum tricornutum CCAP 1055/1]	✔	❌	❌	❌	❌
ASAFind=Plastid, high confidence	Phatr2a_42760	Phatr3_J17487	PHATRDRAFT_17487	B7FPF9	oxidoreductase [Phaeodactylum tricornutum CCAP 1055/1]	✔	❌	❌	❌	❌
ASAFind=Plastid, high confidence	Phatr2a_56300	Phatr3_J25168, Phatr3_J50705	PHATRDRAFT_25168, PHATRDRAFT_50705	B7FRW2	protein fucoxanthin chlorophyll a/c protein [Phaeodactylum tricornutum CCAP 1055/1]	✔	✔	❌	✔	✔
ASAFind=Plastid, high confidence	Phatr2a_56299	Phatr3_J25172	PHATRDRAFT_25172	B7FRW4	protein fucoxanthin chlorophyll a/c protein [Phaeodactylum tricornutum CCAP 1055/1]	✔	❌	✔	❌	❌
ASAFind=Plastid, high confidence	Phatr2a_56388	Phatr3_J45591	PHATRDRAFT_45591	B7FY71	predicted protein [Phaeodactylum tricornutum CCAP 1055/1]	✔	❌	❌	❌	❌
ASAFind=Plastid, high confidence	Phatr2a_51305	Phatr3_J51305	PHATRDRAFT_42406	B7FNU0	intracellular beta-type carbonic anhydrase [Phaeodactylum tricornutum]	✔	✔	✔	✔	✔
ASAFind=Plastid, high confidence	Phatr2a_17491	Phatr3_J9078	PHATRDRAFT_42765	B7FPG7	photosystem II Psb27 protein [Fistulifera solaris]	✔	✔	❌	❌	❌
ASAFind=Plastid, high confidence	Phatr2a_56307	Phatr3_J22680	PHATRDRAFT_22680	B7G871	protein fucoxanthin chlorophyll a/c protein [Phaeodactylum tricornutum CCAP 1055/1]	✔	❌	✔	❌	✔
ASAFind=Plastid, high confidence	Phatr2a_56327	Phatr3_J34536	PHATRDRAFT_34536	B7FV42	protein fucoxanthin chlorophyll a/c protein [Phaeodactylum tricornutum CCAP 1055/1]	✔	❌	❌	❌	❌
ASAFind=Plastid, low confidence	Phatr2a_46347	Phatr3_J46347	PHATRDRAFT_46347	B7G0W9	predicted protein [Phaeodactylum tricornutum CCAP 1055/1]	✔	❌	✔	❌	❌
ASAFind=Plastid, high confidence	Q08585	N.A.	N.A.	Q08585	Fucoxanthin-chlorophyll a-c binding protein B, chloroplastic OS=Phaeodactylum tricornutum GN=FCPB PE=3 SV=1 - [FCPB_PHATR]	✔	❌	✔	❌	❌
ASAFind=Plastid, high confidence	Q08586	N.A.	N.A.	Q08586	Fucoxanthin-chlorophyll a-c binding protein C, chloroplastic OS=Phaeodactylum tricornutum GN=FCPC PE=2 SV=1 - [FCPC_PHATR]	✔	✔	❌	✔	✔
ASAFind=Plastid, high confidence	Q84XB6	N.A.	N.A.	Q84XB6	Photosystem II 12 kDa extrinsic protein, chloroplastic OS=Phaeodactylum tricornutum GN=psbU PE=3 SV=1 - [PSBU_PHATR]	✔	❌	❌	❌	❌
Chloroplast expressed	A0T0H7	N.A.	N.A.	A0T0H7	Chaperone protein dnaK OS=Phaeodactylum tricornutum (strain CCAP 1055/1) GN=dnaK PE=3 SV=1 - [DNAK_PHATC]	✔	✔	❌	❌	❌
Chloroplast expressed	Q9TK52	N.A.	N.A.	Q9TK52	Ribulose bisphosphate carboxylase large chain OS=Phaeodactylum tricornutum (strain CCAP 1055/1) GN=rbcL PE=3 SV=1 - [RBL_PHATC]	✔	✔	✔	✔	✔
Chloroplast expressed	A0T0D3	N.A.	N.A.	A0T0D3	Photosystem I assembly protein Ycf3 OS=Phaeodactylum tricornutum (strain CCAP 1055/1) GN=ycf3 PE=3 SV=1 - [YCF3_PHATC]	✔	❌	❌	❌	❌
Chloroplast expressed	A0T0K6	N.A.	N.A.	A0T0K6	Elongation factor Tu, chloroplastic OS=Phaeodactylum tricornutum (strain CCAP 1055/1) GN=tufA PE=3 SV=1 - [EFTU_PHATC]	❌	✔	❌	✔	✔
ASAFind=Not plastid, SignalP negative	Phatr2a_44510	Phatr3_J44510	PHATRDRAFT_44510	B7FUC9	predicted protein [Phaeodactylum tricornutum CCAP 1055/1]	❌	✔	❌	❌	❌
ASAFind=Not plastid, SignalP negative	Phatr2a_18475	Phatr3_J18475	PHATR_18475	B5Y4J2	translation elongation factor, EF-1, alpha subunit [Phaeodactylum tricornutum CCAP 1055/1]	❌	✔	❌	❌	✔
ASAFind=Not plastid, SignalP negative	Phatr2a_20577	Phatr3_J12713	PHATRDRAFT_46206	B7G0F8	predicted protein [Phaeodactylum tricornutum CCAP 1055/1]	❌	✔	✔	❌	❌
ASAFind=Plastid, high confidence	Phatr2a_49957	Phatr3_J49957	PHATRDRAFT_49957	B7GCF7	predicted protein [Phaeodactylum tricornutum CCAP 1055/1]	✔	✔	❌	✔	✔
ASAFind=Plastid, high confidence	Phatr2a_23717	Phatr3_J23717	PHATRDRAFT_23717	B7GCT8	ferredoxin--NADP+ reductase [Fistulifera solaris]	❌	✔	❌	❌	❌
ASAFind=Plastid, high confidence	Phatr2a_56350	Phatr3_J31683	PHATRDRAFT_50650	B7FP19	geranylgeranyl diphosphate/geranylgeranyl-bacteriochlorophyllide a reductase [Fistulifera solaris]	❌	✔	❌	❌	✔
ASAFind=Plastid, high confidence	Phatr2a_48370	Phatr3_J14995	PHATRDRAFT_48370	B7G6W8	plastid division protein FtsZ [Chaetoceros neogracilis]	❌	✔	❌	❌	❌
ASAFind=Plastid, high confidence	Phatr2a_56429	Phatr3_J22122	PHATRDRAFT_22122	B7G5Q1	glyceraldehyde-3-phosphate dehydrogenase precursor [Phaeodactylum tricornutum]	❌	✔	❌	❌	❌
ASAFind=Plastid, low confidence	Phatr2a_20638	Phatr3_J12583	PHATRDRAFT_12583	B7G0L6	precursor of mutase superoxide dismutase [Fe/Mn], partial [Phaeodactylum tricornutum CCAP 1055/1]	❌	✔	❌	✔	✔
ASAFind=Plastid, low confidence	Phatr2a_45443	Phatr3_J45443	PHATRDRAFT_45443	B7FXP8	carbonic anhydrase [Phaeodactylum tricornutum]	❌	❌	✔	❌	❌
ASAFind=Plastid, low confidence	Phatr2a_43087	Phatr3_J43087	PHATRDRAFT_43087	B7FQK6	predicted protein [Phaeodactylum tricornutum CCAP 1055/1]	❌	❌	✔	❌	❌
ASAFind=Plastid, high confidence	Phatr2a_56340	Phatr3_J29266, Phatr3_J30643	PHATRDRAFT_29266, PHATRDRAFT_30643	B7G5S7	protein fucoxanthin chlorophyll a/c protein [Phaeodactylum tricornutum CCAP 1055/1]	❌	❌	✔	❌	✔
ASAFind=Plastid, high confidence	Phatr2a_45465	Phatr3_J45465, Phatr3_J50215	PHATRDRAFT_45465, PHATRDRAFT_50215	B7FXS8	predicted protein [Phaeodactylum tricornutum CCAP 1055/1]	❌	❌	✔	✔	✔
ASAFind=Plastid, high confidence	Phatr2a_56308	Phatr3_J25893	PHATR_25893	B5Y5L4	fucoxanthin chlorophyll a/c protein, lhcf type [Phaeodactylum tricornutum CCAP 1055/1]	❌	❌	✔	❌	✔
ASAFind=Plastid, high confidence	Phatr2a_47612	Phatr3_J47612	PHATRDRAFT_47612	B7G4A0	predicted protein [Phaeodactylum tricornutum CCAP 1055/1]	❌	❌	✔	✔	✔
ASAFind=Not plastid, SignalP negative	Phatr2a_32747	Phatr3_J32747	PHATRDRAFT_32747	B7FSI4	triosephosphate isomerase/glyceraldehyde-3-phosphate dehydrogenase precursor [Phaeodactylum tricornutum]	❌	❌	✔	✔	✔
ASAFind=Not plastid, SignalP negative	Phatr2a_48548	Phatr3_J29658	PHATRDRAFT_29658	B7G7M5	predicted protein [Phaeodactylum tricornutum CCAP 1055/1]	❌	❌	✔	✔	✔
ASAFind=Not plastid, SignalP negative	Phatr2a_51718	Phatr3_J44716	PHATRDRAFT_44716	B7FVD7	predicted protein [Phaeodactylum tricornutum CCAP 1055/1]	❌	❌	✔	❌	❌
ASAFind=Not plastid, SignalP negative	Phatr2a_48773	Phatr3_J48773	PHATRDRAFT_48773	B7G8B5	predicted protein [Phaeodactylum tricornutum CCAP 1055/1]	❌	❌	✔	❌	✔
ASAFind=Not plastid, SignalP negative	Phatr2a_55010	Phatr3_J55010	PHATRDRAFT_55010	B7G9R3	predicted protein [Phaeodactylum tricornutum CCAP 1055/1]	❌	❌	✔	❌	✔
ASAFind=Not plastid, SignalP negative	Phatr2a_21122	Phatr3_J21122	PHATR_21122	B5Y3W7	beta-tubulin, partial [Phaeodactylum tricornutum]	❌	❌	✔	✔	✔
ASAFind=Not plastid, SignalP negative	Phatr2a_22175	Phatr3_J5651	PHATRDRAFT_5651	B7G5Y2	14-3-3-like protein, partial [Phaeodactylum tricornutum CCAP 1055/1]	❌	❌	✔	✔	✔
ASAFind=Not plastid, SignalP negative	Phatr2a_6624	Phatr3_EG00416	PHATRDRAFT_48798	B7G8E5	fucoxanthin chlorophyll a/c protein, deviant [Phaeodactylum tricornutum CCAP 1055/1]	❌	❌	✔	❌	✔
ASAFind=Not plastid, SignalP negative	Phatr2a_54534	Phatr3_J54534	PHATRDRAFT_54534	B7G0C3	alpha-tubulin, partial [Phaeodactylum tricornutum]	❌	❌	✔	❌	✔
ASAFind=Not plastid, SignalP negative	Phatr2a_32849	Phatr3_J32849	PHATRDRAFT_32849	B7FST5	predicted protein [Phaeodactylum tricornutum CCAP 1055/1]	❌	❌	✔	❌	❌
ASAFind=Not plastid, SignalP negative	Phatr2a_25308	Phatr3_J25308	PHATRDRAFT_25308	B7FSI3	triosephosphate isomerase/glyceraldehyde-3-phosphate dehydrogenase precursor [Phaeodactylum tricornutum CCAP 1055/1]	❌	❌	✔	❌	❌
ASAFind=Not plastid, SignalP negative	Phatr2a_21025	Phatr3_J36721	N.A.	N.A.	guanine nucleotide-binding protein G(o) subunit alpha [Fistulifera solaris]	❌	❌	✔	❌	❌
ASAFind=Not plastid, SignalP Positive	Q08584	N.A.	N.A.	Q08584	Fucoxanthin-chlorophyll a-c binding protein A, chloroplastic OS=Phaeodactylum tricornutum GN=FCPA PE=2 SV=1 - [FCPA_PHATR]	❌	❌	❌	✔	✔
ASAFind=Not plastid, SignalP positive	Phatr2a_56298	Phatr3_J18049	PHATRDRAFT_18049	B7FRW5	fucoxanthin, chlorophyll protein 1 [Phaeodactylum tricornutum]	❌	❌	❌	✔	✔
ASAFind=Not plastid, SignalP negative	Phatr2a_36371	Phatr3_J1196	N.A.	N.A.	predicted protein [Phaeodactylum tricornutum CCAP 1055/1]	❌	❌	❌	✔	❌
ASAFind=Not plastid, SignalP negative	Phatr2a_33646	Phatr3_J33646	PHATRDRAFT_33646	B7FTG8	gag-pol polyprotein [Phaeodactylum tricornutum]	❌	❌	❌	✔	❌
ASAFind=Not plastid, SignalP negative	Phatr2a_47986	Phatr3_J47986	PHATRDRAFT_47986	B7G5L0	predicted protein [Phaeodactylum tricornutum CCAP 1055/1]	❌	❌	❌	✔	❌
ASAFind=Not plastid, SignalP negative	Phatr2a_45531	Phatr3_EG01026, Phatr3_J12144	PHATRDRAFT_12144	B7FY03	predicted protein [Phaeodactylum tricornutum CCAP 1055/1]	❌	❌	❌	✔	❌
ASAFind=Not plastid, SignalP negative	Phatr2a_43695	Phatr3_J43695	PHATRDRAFT_43695	B7FT55	predicted protein [Phaeodactylum tricornutum CCAP 1055/1]	❌	❌	❌	✔	❌
ASAFind=Not plastid, SignalP negative	Phatr2a_48676	Phatr3_EG01962	PHATRDRAFT_48676	B7G829	predicted protein [Phaeodactylum tricornutum CCAP 1055/1]	❌	❌	❌	✔	✔
ASAFind=Not plastid, SignalP negative	Phatr2a_49286	Phatr3_J49286	PHATRDRAFT_49286	B7GA37	predicted protein [Phaeodactylum tricornutum CCAP 1055/1]	❌	❌	❌	✔	✔
ASAFind=Not plastid, SignalP negative	Phatr2a_24820	Phatr3_J24820	PHATRDRAFT_24820	B7FQ72	mitochondria-targeted chaperonin [Phaeodactylum tricornutum CCAP 1055/1]	❌	❌	❌	✔	✔
ASAFind=Not plastid, SignalP negative	Phatr2a_54086	Phatr3_J54086	PHATRDRAFT_54086	B7FS46	F-type H+-transporting ATPase subunit beta [Fistulifera solaris]	❌	❌	❌	✔	✔
ASAFind=Not plastid, SignalP negative	Phatr2a_55930	Phatr3_J47656, Phatr3_J47653	PHATRDRAFT_47653	B7G4F2	hypothetical protein PHATRDRAFT_47656 [Phaeodactylum tricornutum CCAP 1055/1]	❌	❌	✔	❌	✔
ASAFind=Not plastid, SignalP negative	Phatr2u_542	Phatr3_Jdraft542	PHATRDRAFT_bd542	B7S487	cysteine synthase A [Fistulifera solaris]	❌	❌	✔	❌	✔
ASAFind=Not plastid, SignalP negative	Phatr2a_52004	Phatr3_J46201, Phatr3_J20574	PHATRDRAFT_20574	B7G0F2	predicted protein [Phaeodactylum tricornutum CCAP 1055/1]	❌	❌	❌	❌	✔
ASAFind=Not plastid, SignalP negative	Phatr2a_21081	Phatr3_J54642	PHATR_21083	B5Y3R0	transitional endoplasmic reticulum ATPase [Fistulifera solaris]	❌	❌	❌	❌	✔
ASAFind=Not plastid, SignalP negative	Phatr2a_22357	Phatr3_J22357	PHATRDRAFT_22357	B7G6Q6	GLNA, glutamine synthase [Phaeodactylum tricornutum CCAP 1055/1]	❌	❌	❌	❌	✔
ASAFind=Not plastid, SignalP positive	Phatr2a_44160	Phatr3_EG01702, Phatr3_J10261	PHATR_10261	B5Y5J0	predicted protein [Phaeodactylum tricornutum CCAP 1055/1]	❌	❌	❌	❌	✔
ASAFind=Plastid, high confidence	Phatr2a_56332	Phatr3_J22956	PHATRDRAFT_22956	B7G9B9	protein fucoxanthin chlorophyll a/c protein [Phaeodactylum tricornutum CCAP 1055/1]	❌	❌	❌	❌	✔
ASAFind=Plastid, high confidence	Phatr2a_56468	Phatr3_J41515	PHATRDRAFT_56468	B7GEF2	plastidic enolase [Phaeodactylum tricornutum CCAP 1055/1]	❌	❌	❌	❌	✔
ASAFind=Plastid, high confidence	Phatr2a_45813	Phatr3_J45813	PHATRDRAFT_45813	B7FYR9	predicted protein [Phaeodactylum tricornutum CCAP 1055/1]	❌	❌	❌	❌	✔
ASAFind=Plastid, high confidence	Phatr2a_18107	Phatr3_J10068	PHATRDRAFT_10068	B7FS72	enoyl-acp reductase [Phaeodactylum tricornutum CCAP 1055/1]	❌	❌	❌	❌	✔
ASAFind=Plastid, high confidence	Q41094	N.A.	N.A.	Q41094	Fucoxanthin-chlorophyll a-c binding protein F, chloroplastic OS=Phaeodactylum tricornutum GN=FCPF PE=3 SV=1 - [FCPF_PHATR]	❌	❌	❌	❌	✔
Chloroplast expressed	A0T0M6	N.A.	N.A.	A0T0M6	Photosystem I reaction center subunit XI OS=Phaeodactylum tricornutum (strain CCAP 1055/1) GN=psaL PE=3 SV=1 - [PSAL_PHATC]	❌	❌	✔	❌	✔
Chloroplast expressed	A0T096	N.A.	N.A.	A0T096	Photosystem II CP43 reaction center protein OS=Phaeodactylum tricornutum (strain CCAP 1055/1) GN=psbC PE=3 SV=1	❌	❌	✔	✔	✔
Chloroplast expressed	Q9TK51	N.A.	N.A.	Q9TK51	Ribulose bisphosphate carboxylase small chain OS=Phaeodactylum tricornutum (strain CCAP 1055/1) GN=rbcS PE=4 SV=1	✔	✔	✔	✔	✔

## Sheet: IP Rbc 1
AsaFind Results	Accession	Protein Annotation	Score	Coverage	# Proteins	# Unique Peptides	# Peptides	# PSMs	Area	# AAs	MW [kDa]	calc. pI
Chloroplast expressed	Q9TK52	Ribulose bisphosphate carboxylase large chain OS=Phaeodactylum tricornutum (strain CCAP 1055/1) GN=rbcL PE=3 SV=1 - [RBL_PHATC]	834.4	0.3429	42	14	16	44	142900000	490	54	7.06
ASAFind=Plastid, high confidence	Phatr2a_46529	extrinsic protein in photosystem II [Chaetoceros gracilis]	181.33	0.2842	1	5	5	6	8966000	183	18.9	9.67
Chloroplast expressed	Q9TK51	Ribulose bisphosphate carboxylase small chain OS=Phaeodactylum tricornutum (strain CCAP 1055/1) GN=rbcS PE=4 SV=1	220.68	0.2014	3	2	2	7	10820000	139	15.9	5.1
ASAFind=Not plastid, SignalP negative	Phatr2a_51128	glyceraldehyde-3-phosphate dehydrogenase [Phaeodactylum tricornutum CCAP 1055/1]	174.48	0.1527	2	5	5	5	10140000	334	35.4	5.66
ASAFind=Not plastid, SignalP negative	Phatr2a_56394	predicted protein [Phaeodactylum tricornutum CCAP 1055/1]	150.34	0.1302	1	4	4	4	2485000	691	77	8.12
ASAFind=Plastid, high confidence	Q84XB6	Photosystem II 12 kDa extrinsic protein, chloroplastic OS=Phaeodactylum tricornutum GN=psbU PE=3 SV=1 - [PSBU_PHATR]	43.32	0.1216	5	2	2	2	142100	148	16	9.14
ASAFind=Not plastid, SignalP negative	Phatr2a_56423	oxygen-evolving enhancer protein 1 precursor [Phaeodactylum tricornutum CCAP 1055/1]	127.45	0.094	1	4	4	5	2340000	617	65.3	5.22
ASAFind=Plastid, high confidence	Phatr2a_51305	intracellular beta-type carbonic anhydrase [Phaeodactylum tricornutum]	100.6	0.0887	2	2	2	2	1149000	282	31	6.87
ASAFind=Plastid, high confidence	Phatr2a_54499	oxygen-evolving enhancer protein 3 [Phaeodactylum tricornutum CCAP 1055/1]	59.44	0.085	1	2	2	2	914400	200	21.6	9.36
ASAFind=Not plastid, SignalP negative	Phatr2a_56371	ubiquitin extension protein 4, partial [Phaeodactylum tricornutum CCAP 1055/1]	35.8	0.0787	4	1	1	1	144000	915	102.9	7.69
ASAFind=Plastid, high confidence	Phatr2a_56327	protein fucoxanthin chlorophyll a/c protein [Phaeodactylum tricornutum CCAP 1055/1]	45.4	0.0726	1	1	1	1	454800	413	43.8	8.66
ASAFind=Plastid, high confidence	Phatr2a_56388	predicted protein [Phaeodactylum tricornutum CCAP 1055/1]	70.01	0.0725	1	3	3	3	368300	331	36.5	10.05
ASAFind=Not plastid, SignalP negative	Phatr2a_28445	histone H2A isoform 1 [Phaeodactylum tricornutum CCAP 1055/1]	55.32	0.0652	2	1	1	1	2664000	138	14.5	10.48
Chloroplast expressed	A0T0D3	Photosystem I assembly protein Ycf3 OS=Phaeodactylum tricornutum (strain CCAP 1055/1) GN=ycf3 PE=3 SV=1 - [YCF3_PHATC]	40.52	0.0595	1	1	1	1	242900	168	19.2	5.17
ASAFind=Plastid, high confidence	Phatr2a_17491	photosystem II Psb27 protein [Fistulifera solaris]	45.36	0.0562	1	1	1	1	2380000	178	20.1	9.51
ASAFind=Plastid, high confidence	Phatr2a_56307	protein fucoxanthin chlorophyll a/c protein [Phaeodactylum tricornutum CCAP 1055/1]	47.92	0.0557	1	1	1	1	374600	395	43.1	4.84
ASAFind=Plastid, high confidence	Q08585	Fucoxanthin-chlorophyll a-c binding protein B, chloroplastic OS=Phaeodactylum tricornutum GN=FCPB PE=3 SV=1 - [FCPB_PHATR]	73.53	0.0556	1	1	1	1	878500	198	21.3	5.05
ASAFind=Plastid, high confidence	Phatr2a_56299	protein fucoxanthin chlorophyll a/c protein [Phaeodactylum tricornutum CCAP 1055/1]	73.53	0.0554	1	1	1	1	878500	397	42.7	5.05
ASAFind=Plastid, low confidence	Phatr2a_46347	predicted protein [Phaeodactylum tricornutum CCAP 1055/1]	69.9	0.051	1	1	1	1	2585000	255	27.3	8.9
ASAFind=Plastid, high confidence	Q08586	Fucoxanthin-chlorophyll a-c binding protein C, chloroplastic OS=Phaeodactylum tricornutum GN=FCPC PE=2 SV=1 - [FCPC_PHATR]	66.26	0.0508	2	1	1	1	1912000	197	21.3	5
ASAFind=Plastid, high confidence	Phatr2a_56300	protein fucoxanthin chlorophyll a/c protein [Phaeodactylum tricornutum CCAP 1055/1]	66.26	0.0504	1	1	1	1	1912000	397	42.7	4.89
ASAFind=Not plastid, SignalP negative	Phatr2a_44603	F-type H+-transporting ATPase subunit O [Fistulifera solaris]	40.83	0.05	1	1	1	1	968800	220	23.9	9.1
ASAFind=Plastid, high confidence	Phatr2a_26293	Photosystem II 12 kDa extrinsic protein, chloroplastic [P. tricornutum]	43.37	0.0473	1	1	1	1	81340	148	16	9.14
ASAFind=Plastid, high confidence	Phatr2a_56302	protein fucoxanthin chlorophyll a/c protein [Phaeodactylum tricornutum CCAP 1055/1]	45.16	0.0449	1	1	1	1	480200	401	43.4	5.41
ASAFind=Plastid, high confidence	Phatr2a_56330	protein fucoxanthin chlorophyll a/c protein [Phaeodactylum tricornutum CCAP 1055/1]	28.85	0.0449	1	1	1	1	1673000	401	43.1	6.19
ASAFind=Plastid, high confidence	Phatr2a_20900	3-oxoacyl-[acyl-carrier protein [Phaeodactylum tricornutum CCAP 1055/1]	96.69	0.0408	1	1	1	2	639600	294	30.8	6.1
ASAFind=Not plastid, SignalP negative	Phatr2a_46395	predicted protein [Phaeodactylum tricornutum CCAP 1055/1]	42.55	0.0407	1	1	1	1	1017000	221	22.5	7.34
ASAFind=Not plastid, SignalP negative	Phatr2a_56366	protein heat shock protein Hsp70 [Phaeodactylum tricornutum CCAP 1055/1]	82.14	0.0398	1	2	2	2	383000	1307	141.9	5.03
ASAFind=Not plastid, SignalP negative	Phatr2a_49301	predicted protein [Phaeodactylum tricornutum CCAP 1055/1]	46.67	0.0396	1	1	1	1	120400	202	22.6	3.94
ASAFind=Not plastid, SignalP negative	Phatr2a_22873	solute carrier family 25 (mitochondrial adenine nucleotide translocator), member 4/5/6/31 [Fistulifera solaris]	28.22	0.033	1	1	1	1	56280	303	32.7	9.39
ASAFind=Not plastid, SignalP negative	Phatr2a_21966	synthase of mitochondrial ATP synthase [Phaeodactylum tricornutum CCAP 1055/1]	69.99	0.0313	1	2	2	2	121500	544	58	6.48
ASAFind=Not plastid, SignalP negative	Phatr2a_43767	predicted protein [Phaeodactylum tricornutum CCAP 1055/1]	63.92	0.0271	1	1	1	1	883200	959	106	6.4
ASAFind=Plastid, high confidence	Phatr2a_42760	oxidoreductase [Phaeodactylum tricornutum CCAP 1055/1]	30.22	0.0271	1	1	1	1	258800	369	39.4	6.7
ASAFind=Not plastid, SignalP negative	Phatr2a_33362	P-loop containing nucleoside triphosphate hydrolase protein [Fragilariopsis cylindrus CCMP1102]	34.1	0.0261	1	1	1	1	78010	421	48.1	5
Chloroplast expressed	A0T0H7	Chaperone protein dnaK OS=Phaeodactylum tricornutum (strain CCAP 1055/1) GN=dnaK PE=3 SV=1 - [DNAK_PHATC]	32.6	0.0245	1	1	1	1	295800	613	66.7	4.84
ASAFind=Not plastid, SignalP negative	Phatr2a_37136	predicted protein [Phaeodactylum tricornutum CCAP 1055/1]	31.49	0.0243	1	1	1	1	101100	412	46	9.6
ASAFind=Not plastid, SignalP negative	Phatr2a_29136	actin [Phaeodactylum tricornutum]	34.73	0.0239	1	1	1	1	514300	377	41.8	5.08
ASAFind=Not plastid, SignalP negative	Phatr2a_29887	predicted protein [Phaeodactylum tricornutum CCAP 1055/1]	43.49	0.016	1	1	1	1	47970	564	62.6	6.13
ASAFind=Plastid, high confidence	Phatr2a_49957	predicted protein [Phaeodactylum tricornutum CCAP 1055/1]	29.86	0.0154	1	1	1	1	296600	583	56.6	10.01
ASAFind=Not plastid, SignalP negative	Phatr2a_45510	long chain acyl-coa synthetase [Phaeodactylum tricornutum CCAP 1055/1]	30.18	0.0151	1	1	1	1	110200	663	72.7	7.31
ASAFind=Not plastid, SignalP negative	Phatr2a_46709	predicted protein [Phaeodactylum tricornutum CCAP 1055/1]	32.37	0.0137	1	1	1	1	232700	948	102.9	9.16
ASAFind=Not plastid, SignalP negative	Phatr2a_40962	predicted protein [Phaeodactylum tricornutum CCAP 1055/1]	34.54	0.0093	4	1	1	1	3533000	648	72.9	6.61

## Sheet: XL IP Rbc 1
AsaFind Results	Accession	Description	Score	Coverage	# Proteins	# Unique Peptides	# Peptides	# PSMs	Area	# AAs	MW [kDa]	calc. pI
Chloroplast expressed	Q9TK52	Ribulose bisphosphate carboxylase large chain OS=Phaeodactylum tricornutum (strain CCAP 1055/1) GN=rbcL PE=3 SV=1 - [RBL_PHATC]	1222.62	0.4061	46	15	22	58	290300000	490	54	7.06
ASAFind=Not plastid, SignalP negative	Phatr2a_56371	ubiquitin extension protein 4, partial [Phaeodactylum tricornutum CCAP 1055/1]	58.34	0.2492	4	2	2	2	133500	915	102.9	7.69
ASAFind=Plastid, high confidence	Phatr2a_51305	intracellular beta-type carbonic anhydrase [Phaeodactylum tricornutum]	243.65	0.2411	2	6	6	6	5224000	282	31	6.87
Chloroplast expressed	Q9TK51	Ribulose bisphosphate carboxylase small chain OS=Phaeodactylum tricornutum (strain CCAP 1055/1) GN=rbcS PE=4 SV=1	286.22	0.2014	3	3	3	8	9802000	139	15.9	5.1
ASAFind=Not plastid, SignalP negative	Phatr2a_51128	glyceraldehyde-3-phosphate dehydrogenase [Phaeodactylum tricornutum CCAP 1055/1]	119.98	0.1018	2	3	3	3	1168000	334	35.4	5.66
ASAFind=Not plastid, SignalP negative	Phatr2a_56423	oxygen-evolving enhancer protein 1 precursor [Phaeodactylum tricornutum CCAP 1055/1]	116.63	0.094	1	4	4	4	794100	617	65.3	5.22
ASAFind=Plastid, high confidence	Phatr2a_49957	predicted protein [Phaeodactylum tricornutum CCAP 1055/1]	90.41	0.0875	1	3	3	3	3078000	583	56.6	10.01
ASAFind=Plastid, high confidence	Phatr2a_56429	glyceraldehyde-3-phosphate dehydrogenase precursor [Phaeodactylum tricornutum]	69.29	0.0711	1	2	2	2	809900	759	80.4	5.16
ASAFind=Not plastid, SignalP negative	Phatr2a_56394	predicted protein [Phaeodactylum tricornutum CCAP 1055/1]	94.48	0.0666	1	2	2	2	666300	691	77	8.12
ASAFind=Plastid, high confidence	Phatr2a_17491	photosystem II Psb27 protein [Fistulifera solaris]	41.65	0.0562	1	1	1	1	389800	178	20.1	9.51
ASAFind=Plastid, high confidence	Q08586	Fucoxanthin-chlorophyll a-c binding protein C, chloroplastic OS=Phaeodactylum tricornutum GN=FCPC PE=2 SV=1 - [FCPC_PHATR]	61.89	0.0508	2	1	1	1	1308000	197	21.3	5
Chloroplast expressed	A0T0H7	Chaperone protein dnaK OS=Phaeodactylum tricornutum (strain CCAP 1055/1) GN=dnaK PE=3 SV=1 - [DNAK_PHATC]	56.58	0.0506	2	2	2	2	495100	613	66.7	4.84
ASAFind=Plastid, high confidence	Phatr2a_56300	protein fucoxanthin chlorophyll a/c protein [Phaeodactylum tricornutum CCAP 1055/1]	61.89	0.0504	1	1	1	1	1308000	397	42.7	4.89
ASAFind=Not plastid, SignalP negative	Phatr2a_18475	translation elongation factor, EF-1, alpha subunit [Phaeodactylum tricornutum CCAP 1055/1]	86.02	0.0501	2	3	3	3	498100	439	48.1	8.92
ASAFind=Plastid, high confidence	Phatr2a_46529	extrinsic protein in photosystem II [Chaetoceros gracilis]	48.78	0.0492	1	1	1	1	3119000	183	18.9	9.67
ASAFind=Plastid, low confidence	Phatr2a_20638	precursor of mutase superoxide dismutase [Fe/Mn], partial [Phaeodactylum tricornutum CCAP 1055/1]	29.23	0.0485	1	1	1	1	432800	268	29.4	5.77
ASAFind=Not plastid, SignalP negative	Phatr2a_20577	predicted protein [Phaeodactylum tricornutum CCAP 1055/1]	35.53	0.0469	1	1	1	1	69120	213	23.1	8.44
ASAFind=Plastid, high confidence	Phatr2a_20900	3-oxoacyl-[acyl-carrier protein [Phaeodactylum tricornutum CCAP 1055/1]	47.58	0.0408	1	1	1	1	373000	294	30.8	6.1
Chloroplast expressed	A0T0K6	Elongation factor Tu, chloroplastic OS=Phaeodactylum tricornutum (strain CCAP 1055/1) GN=tufA PE=3 SV=1 - [EFTU_PHATC]	63.41	0.0342	1	1	1	1	350100	409	44.5	5.05
ASAFind=Plastid, high confidence	Phatr2a_48370	plastid division protein FtsZ [Chaetoceros neogracilis]	29.03	0.028	1	1	1	1	79230	429	44.4	5.4
ASAFind=Not plastid, SignalP negative	Phatr2a_29136	actin [Phaeodactylum tricornutum]	33.72	0.0239	1	1	1	1	727100	377	41.8	5.08
ASAFind=Plastid, high confidence	Phatr2a_23717	ferredoxin--NADP+ reductase [Fistulifera solaris]	33.52	0.0235	4	1	1	1	318900	340	37.9	5.99
ASAFind=Plastid, high confidence	Phatr2a_56350	geranylgeranyl diphosphate/geranylgeranyl-bacteriochlorophyllide a reductase [Fistulifera solaris]	42.9	0.0194	1	1	1	1	128300	927	101.8	6.61
ASAFind=Not plastid, SignalP negative	Phatr2a_56366	protein heat shock protein Hsp70 [Phaeodactylum tricornutum CCAP 1055/1]	32.05	0.0184	1	1	1	1	193100	1307	141.9	5.03
ASAFind=Not plastid, SignalP negative	Phatr2a_44510	predicted protein [Phaeodactylum tricornutum CCAP 1055/1]	32.65	0.0159	2	1	1	1	223000	439	48.5	6.16
ASAFind=Not plastid, SignalP negative	Phatr2a_40962	predicted protein [Phaeodactylum tricornutum CCAP 1055/1]	35.14	0.0093	4	1	1	1	978600	648	72.9	6.61

## Sheet: IP Rbc 2
AsaFind Results	Accession	Description	Score	Coverage	# Proteins	# Unique Peptides	# Peptides	# PSMs	Area	# AAs	MW [kDa]	calc. pI
Chloroplast expressed	Q9TK52	Ribulose bisphosphate carboxylase large chain OS=Phaeodactylum tricornutum (strain CCAP 1055/1) GN=rbcL PE=3 SV=1 - [RBL_PHATC]	2891.74	0.4673	38	15	27	130	1045000000	490	54	7.06
ASAFind=Plastid, high confidence	Phatr2a_51305	intracellular beta-type carbonic anhydrase [Phaeodactylum tricornutum]	251.07	0.2837	1	5	7	7	10330000	282	31	6.87
ASAFind=Not plastid, SignalP negative	Phatr2a_56423	oxygen-evolving enhancer protein 1 precursor [Phaeodactylum tricornutum CCAP 1055/1]	173.92	0.2334	1	5	5	5	1932000	617	65.3	5.22
Chloroplast expressed	Q9TK51	Ribulose bisphosphate carboxylase small chain OS=Phaeodactylum tricornutum (strain CCAP 1055/1) GN=rbcS PE=4 SV=1	704.45	0.2014	3	2	2	21	1520000000	139	15.9	5.1
ASAFind=Not plastid, SignalP negative	Phatr2a_21966	synthase of mitochondrial ATP synthase [Phaeodactylum tricornutum CCAP 1055/1]	243.84	0.1636	1	7	7	7	3998000	544	58	6.48
ASAFind=Plastid, low confidence	Phatr2a_45443	carbonic anhydrase [Phaeodactylum tricornutum]	133.21	0.1538	1	1	3	3	5615000	273	30.1	7.81
ASAFind=Not plastid, SignalP negative	Phatr2a_51128	glyceraldehyde-3-phosphate dehydrogenase [Phaeodactylum tricornutum CCAP 1055/1]	140.77	0.1497	2	4	4	4	6999000	334	35.4	5.66
ASAFind=Not plastid, SignalP negative	Phatr2a_6624	fucoxanthin chlorophyll a/c protein, deviant [Phaeodactylum tricornutum CCAP 1055/1]	43.72	0.1007	4	1	1	1	729200	139	15.6	5.27
ASAFind=Plastid, low confidence	Phatr2a_46347	predicted protein [Phaeodactylum tricornutum CCAP 1055/1]	33.35	0.0745	1	1	1	1	757700	255	27.3	8.9
ASAFind=Not plastid, SignalP negative	Phatr2a_28445	histone H2A isoform 1 [Phaeodactylum tricornutum CCAP 1055/1]	52.96	0.0652	2	1	1	1	2800000	138	14.5	10.48
ASAFind=Plastid, high confidence	Phatr2a_47612	predicted protein [Phaeodactylum tricornutum CCAP 1055/1]	198.17	0.0593	1	3	3	3	3538000	793	83.8	4.07
ASAFind=Plastid, high confidence	Phatr2a_56308	fucoxanthin chlorophyll a/c protein, lhcf type [Phaeodactylum tricornutum CCAP 1055/1]	36.37	0.0563	1	1	1	1	2164000	391	42	5.14
ASAFind=Plastid, high confidence	Phatr2a_56307	protein fucoxanthin chlorophyll a/c protein [Phaeodactylum tricornutum CCAP 1055/1]	52.81	0.0557	1	1	1	1	1734000	395	43.1	4.84
ASAFind=Plastid, high confidence	Q08585	Fucoxanthin-chlorophyll a-c binding protein B, chloroplastic OS=Phaeodactylum tricornutum GN=FCPB PE=3 SV=1 - [FCPB_PHATR]	74.58	0.0556	1	1	1	1	2773000	198	21.3	5.05
ASAFind=Plastid, high confidence	Phatr2a_56299	protein fucoxanthin chlorophyll a/c protein [Phaeodactylum tricornutum CCAP 1055/1]	74.58	0.0554	1	1	1	1	2773000	397	42.7	5.05
Chloroplast expressed	A0T0M6	Photosystem I reaction center subunit XI OS=Phaeodactylum tricornutum (strain CCAP 1055/1) GN=psaL PE=3 SV=1 - [PSAL_PHATC]	42.17	0.0541	3	1	1	1	488600	148	15.7	8.88
ASAFind=Plastid, high confidence	Phatr2a_56340	protein fucoxanthin chlorophyll a/c protein [Phaeodactylum tricornutum CCAP 1055/1]	66.33	0.0538	1	1	1	1	1430000	409	43.8	5.19
ASAFind=Not plastid, SignalP negative	Phatr2a_20577	predicted protein [Phaeodactylum tricornutum CCAP 1055/1]	32.5	0.0469	1	1	1	1	1364000	213	23.1	8.44
ASAFind=Not plastid, SignalP negative	Phatr2a_48773	predicted protein [Phaeodactylum tricornutum CCAP 1055/1]	38.5	0.0455	1	1	1	1	864500	154	17.1	4.84
ASAFind=Plastid, high confidence	Phatr2a_45465	predicted protein [Phaeodactylum tricornutum CCAP 1055/1]	24.22	0.0429	2	1	1	1	2715000	350	37.6	6.3
ASAFind=Not plastid, SignalP negative	Phatr2a_54086	F-type H+-transporting ATPase subunit beta [Fistulifera solaris]	60.95	0.0419	1	2	2	2	1251000	501	53.6	5.08
ASAFind=Not plastid, SignalP negative	Phatr2a_32747	triosephosphate isomerase/glyceraldehyde-3-phosphate dehydrogenase precursor [Phaeodactylum tricornutum]	82	0.0417	1	1	1	1	3969000	336	35.8	5.92
ASAFind=Plastid, high confidence	Phatr2a_20900	3-oxoacyl-[acyl-carrier protein [Phaeodactylum tricornutum CCAP 1055/1]	70.16	0.0408	1	1	1	1	1015000	294	30.8	6.1
ASAFind=Plastid, high confidence	Phatr2a_54499	oxygen-evolving enhancer protein 3 [Phaeodactylum tricornutum CCAP 1055/1]	47.02	0.04	1	1	1	1	1643000	200	21.6	9.36
Chloroplast expressed	A0T096	Photosystem II CP43 reaction center protein OS=Phaeodactylum tricornutum (strain CCAP 1055/1) GN=psbC PE=3 SV=1	60.8	0.034	1	1	1	1	1200000	471	51.8	7.65
ASAFind=Not plastid, SignalP negative	Phatr2a_22175	14-3-3-like protein, partial [Phaeodactylum tricornutum CCAP 1055/1]	31.6	0.033	1	1	1	1	771600	303	33.9	4.69
ASAFind=Not plastid, SignalP negative	Phatr2a_54534	alpha-tubulin, partial [Phaeodactylum tricornutum]	33.18	0.0288	1	1	1	1	956000	451	49.7	5.19
ASAFind=Not plastid, SignalP negative	Phatr2a_43767	predicted protein [Phaeodactylum tricornutum CCAP 1055/1]	45.27	0.0271	1	1	1	1	2562000	959	106	6.4
ASAFind=Not plastid, SignalP negative	Phatr2a_55010	predicted protein [Phaeodactylum tricornutum CCAP 1055/1]	74.42	0.0261	1	2	2	2	760000	843	92	4.61
ASAFind=Not plastid, SignalP negative	Phatr2a_21025	guanine nucleotide-binding protein G(o) subunit alpha [Fistulifera solaris]	76.61	0.0259	1	1	1	1	1675000	424	47.8	5.5
ASAFind=Not plastid, SignalP negative	Phatr2a_32849	predicted protein [Phaeodactylum tricornutum CCAP 1055/1]	43.15	0.0234	1	1	1	1	162400	299	32.3	7.23
ASAFind=Not plastid, SignalP negative	Phatr2a_21122	beta-tubulin, partial [Phaeodactylum tricornutum]	69.09	0.0224	1	1	1	1	4491000	447	49.5	4.83
ASAFind=Not plastid, SignalP negative	Phatr2a_48548	predicted protein [Phaeodactylum tricornutum CCAP 1055/1]	24.25	0.0211	1	1	1	1	1035000	285	30.9	5.25
ASAFind=Not plastid, SignalP negative	Phatr2a_25308	triosephosphate isomerase/glyceraldehyde-3-phosphate dehydrogenase precursor [Phaeodactylum tricornutum CCAP 1055/1]	38.81	0.013	1	1	1	1	652100	614	65.3	5.69
ASAFind=Plastid, low confidence	Phatr2a_43087	predicted protein [Phaeodactylum tricornutum CCAP 1055/1]	28.6	0.0106	1	1	1	1	618900	663	74.4	4.73
ASAFind=Not plastid, SignalP negative	Phatr2a_51718	predicted protein [Phaeodactylum tricornutum CCAP 1055/1]	28.74	0.0053	1	1	1	1	983300	1122	127	11.56
ASAFind=Not plastid, SignalP negative	Phatr2a_55930	hypothetical protein PHATRDRAFT_47656 [Phaeodactylum tricornutum CCAP 1055/1]	29.33	0.0051	1	1	1	1	3103000	1179	128.3	6.13

## Sheet: XL IP Rbc 2
AsaFind Results	Accession	Description	Score	Coverage	# Proteins	# Unique Peptides	# Peptides	# PSMs	Area	# AAs	MW [kDa]	calc. pI
Chloroplast expressed	Q9TK52	Ribulose bisphosphate carboxylase large chain OS=Phaeodactylum tricornutum (strain CCAP 1055/1) GN=rbcL PE=3 SV=1 - [RBL_PHATC]	2795.77	0.4939	32	19	30	116	2073000000	490	54	7.06
ASAFind=Plastid, high confidence	Phatr2a_51305	intracellular beta-type carbonic anhydrase [Phaeodactylum tricornutum]	182.75	0.227	2	5	5	7	13050000	282	31	6.87
Chloroplast expressed	Q9TK51	Ribulose bisphosphate carboxylase small chain OS=Cylindrotheca sp. (strain N1) GN=rbcS PE=3 SV=1 - [RBS_CYLSN]	556.32	0.2014	2	1	2	14	2660000000	139	15.9	5.1
ASAFind=Not plastid, SignalP negative	Phatr2a_21966	synthase of mitochondrial ATP synthase [Phaeodactylum tricornutum CCAP 1055/1]	215.29	0.1563	1	6	6	6	4951000	544	58	6.48
ASAFind=Not plastid, SignalP negative	Phatr2a_51128	glyceraldehyde-3-phosphate dehydrogenase [Phaeodactylum tricornutum CCAP 1055/1]	155.84	0.1497	2	4	4	4	11110000	334	35.4	5.66
ASAFind=Not plastid, SignalP negative	Phatr2a_56394	predicted protein [Phaeodactylum tricornutum CCAP 1055/1]	92.13	0.1274	1	4	4	4	1101000	691	77	8.12
ASAFind=Plastid, high confidence	Phatr2a_56300	protein fucoxanthin chlorophyll a/c protein [Phaeodactylum tricornutum CCAP 1055/1]	85.19	0.1159	1	2	2	2	3504000	397	42.7	4.89
ASAFind=Plastid, high confidence	Phatr2a_46529	extrinsic protein in photosystem II [Chaetoceros gracilis]	42.69	0.1093	1	1	1	1	822500	183	18.9	9.67
ASAFind=Not plastid, SignalP negative	Phatr2a_54086	F-type H+-transporting ATPase subunit beta [Fistulifera solaris]	98.24	0.0699	1	3	3	3	980600	501	53.6	5.08
ASAFind=Not plastid, SignalP negative	Phatr2a_28445	histone H2A isoform 1 [Phaeodactylum tricornutum CCAP 1055/1]	67.94	0.0652	2	1	1	1	2840000	138	14.5	10.48
ASAFind=Not plastid, SignalP Positive	Q08584	Fucoxanthin-chlorophyll a-c binding protein A, chloroplastic OS=Phaeodactylum tricornutum GN=FCPA PE=2 SV=1 - [FCPA_PHATR]	89.26	0.0612	3	1	1	1	574800	196	21.3	5.17
ASAFind=Not plastid, SignalP positive	Phatr2a_56298	fucoxanthin, chlorophyll protein 1 [Phaeodactylum tricornutum]	89.26	0.0611	3	1	1	1	574800	393	42.5	4.93
ASAFind=Plastid, high confidence	Q08586	Fucoxanthin-chlorophyll a-c binding protein C, chloroplastic OS=Phaeodactylum tricornutum GN=FCPC PE=2 SV=1 - [FCPC_PHATR]	63.13	0.0508	2	1	1	1	5685000	197	21.3	5
ASAFind=Plastid, high confidence	Phatr2a_54499	oxygen-evolving enhancer protein 3 [Phaeodactylum tricornutum CCAP 1055/1]	38.86	0.05	1	1	1	1	977100	200	21.6	9.36
ASAFind=Plastid, low confidence	Phatr2a_20638	precursor of mutase superoxide dismutase [Fe/Mn], partial [Phaeodactylum tricornutum CCAP 1055/1]	38.62	0.0485	1	1	1	1	978000	268	29.4	5.77
ASAFind=Not plastid, SignalP negative	Phatr2a_49286	predicted protein [Phaeodactylum tricornutum CCAP 1055/1]	37.98	0.0462	1	1	1	1	1928000	303	32.1	4.59
ASAFind=Plastid, high confidence	Phatr2a_45465	predicted protein [Phaeodactylum tricornutum CCAP 1055/1]	37.11	0.0429	2	1	1	1	7904000	350	37.6	6.3
ASAFind=Not plastid, SignalP negative	Phatr2a_32747	triosephosphate isomerase/glyceraldehyde-3-phosphate dehydrogenase precursor [Phaeodactylum tricornutum]	86.07	0.0417	1	1	1	1	3488000	336	35.8	5.92
ASAFind=Plastid, high confidence	Phatr2a_20900	3-oxoacyl-[acyl-carrier protein [Phaeodactylum tricornutum CCAP 1055/1]	48.83	0.0408	1	1	1	1	1037000	294	30.8	6.1
ASAFind=Not plastid, SignalP negative	Phatr2a_56423	oxygen-evolving enhancer protein 1 precursor [Phaeodactylum tricornutum CCAP 1055/1]	42.53	0.0389	1	1	1	1	1028000	617	65.3	5.22
Chloroplast expressed	A0T0K6	Elongation factor Tu, chloroplastic OS=Phaeodactylum tricornutum (strain CCAP 1055/1) GN=tufA PE=3 SV=1 - [EFTU_PHATC]	48.94	0.0342	1	1	1	1	312200	409	44.5	5.05
ASAFind=Not plastid, SignalP negative	Phatr2a_22175	14-3-3-like protein, partial [Phaeodactylum tricornutum CCAP 1055/1]	61.46	0.033	1	1	1	2	544800	303	33.9	4.69
ASAFind=Plastid, high confidence	Phatr2a_49957	predicted protein [Phaeodactylum tricornutum CCAP 1055/1]	41.98	0.0326	1	1	1	1	3305000	583	56.6	10.01
ASAFind=Plastid, high confidence	Phatr2a_47612	predicted protein [Phaeodactylum tricornutum CCAP 1055/1]	44.02	0.0227	1	1	1	1	1942000	793	83.8	4.07
ASAFind=Not plastid, SignalP negative	Phatr2a_21122	beta-tubulin, partial [Phaeodactylum tricornutum]	46.79	0.0224	1	1	1	1	2581000	447	49.5	4.83
ASAFind=Not plastid, SignalP negative	Phatr2a_29136	actin [Phaeodactylum tricornutum]	29.02	0.0212	1	1	1	1	2585000	377	41.8	5.08
ASAFind=Not plastid, SignalP negative	Phatr2a_48548	predicted protein [Phaeodactylum tricornutum CCAP 1055/1]	25.94	0.0211	1	1	1	1	961000	285	30.9	5.25
ASAFind=Not plastid, SignalP negative	Phatr2a_24820	mitochondria-targeted chaperonin [Phaeodactylum tricornutum CCAP 1055/1]	41.52	0.0207	1	1	1	1	543600	579	60.9	5.27
ASAFind=Not plastid, SignalP negative	Phatr2a_36371	predicted protein [Phaeodactylum tricornutum CCAP 1055/1]	20.93	0.0188	1	1	1	1	1185000	691	75.6	4.82
ASAFind=Not plastid, SignalP negative	Phatr2a_47986	predicted protein [Phaeodactylum tricornutum CCAP 1055/1]	21.55	0.0098	1	1	1	1	166500	712	80.4	9.31
ASAFind=Not plastid, SignalP negative	Phatr2a_45531	predicted protein [Phaeodactylum tricornutum CCAP 1055/1]	28.6	0.0092	1	1	1	1	2798000	868	97.5	8.69
ASAFind=Not plastid, SignalP negative	Phatr2a_33646	gag-pol polyprotein [Phaeodactylum tricornutum]	41.75	0.0062	3	1	1	1	752100	1297	144.2	7.28
ASAFind=Not plastid, SignalP negative	Phatr2a_43695	predicted protein [Phaeodactylum tricornutum CCAP 1055/1]	24.93	0.0057	1	1	1	1	589900	1060	118.5	7.65
ASAFind=Not plastid, SignalP negative	Phatr2a_48676	predicted protein [Phaeodactylum tricornutum CCAP 1055/1]	27.64	0.0012	1	1	1	1	1095000	4825	532.5	5.1

## Sheet: XL IP Rbc 3
AsaFind Results	Accession	Description	Score	Coverage	# Proteins	# Unique Peptides	# Peptides	# PSMs	Area	# AAs	MW [kDa]	calc. pI
Chloroplast expressed	Q9TK52	Ribulose bisphosphate carboxylase large chain OS=Phaeodactylum tricornutum (strain CCAP 1055/1) GN=rbcL PE=3 SV=1 - [RBL_PHATC]	2915.7	0.4408	38	16	27	125	1167000000	490	54	7.06
ASAFind=Plastid, high confidence	Phatr2a_51305	intracellular beta-type carbonic anhydrase [Phaeodactylum tricornutum]	333.7	0.3617	2	8	8	10	17840000	282	31	6.87
Chloroplast expressed	Q9TK51	Ribulose bisphosphate carboxylase small chain OS=Cylindrotheca sp. (strain N1) GN=rbcS PE=3 SV=1 - [RBS_CYLSN]	610.39	0.2014	3	2	2	18	1534000000	139	15.9	5.1
ASAFind=Plastid, high confidence	Phatr2a_56302	protein fucoxanthin chlorophyll a/c protein [Phaeodactylum tricornutum CCAP 1055/1]	55.47	0.1247	3	2	2	2	565200	401	43.4	5.41
Chloroplast expressed	A0T0M6	Photosystem I reaction center subunit XI OS=Phaeodactylum tricornutum (strain CCAP 1055/1) GN=psaL PE=3 SV=1 - [PSAL_PHATC]	73.22	0.1192	3	2	2	2	2072000	151	16.1	7.99
ASAFind=Not plastid, SignalP negative	Phatr2a_56371	ubiquitin extension protein 4, partial [Phaeodactylum tricornutum CCAP 1055/1]	57.77	0.118	4	1	1	2	1034000	915	102.9	7.69
ASAFind=Not plastid, SignalP negative	Phatr2a_21966	synthase of mitochondrial ATP synthase [Phaeodactylum tricornutum CCAP 1055/1]	159.68	0.1103	1	5	5	5	1951000	544	58	6.48
ASAFind=Not plastid, SignalP negative	Phatr2a_6624	fucoxanthin chlorophyll a/c protein, deviant [Phaeodactylum tricornutum CCAP 1055/1]	48.92	0.1007	4	1	1	1	737100	139	15.6	5.27
ASAFind=Plastid, high confidence	Phatr2a_56332	protein fucoxanthin chlorophyll a/c protein [Phaeodactylum tricornutum CCAP 1055/1]	65.31	0.097	1	2	2	2	1262000	433	46.9	5.9
ASAFind=Plastid, high confidence	Q41094	Fucoxanthin-chlorophyll a-c binding protein F, chloroplastic OS=Phaeodactylum tricornutum GN=FCPF PE=3 SV=1 - [FCPF_PHATR]	32.35	0.0711	1	1	1	1	607100	197	21.2	4.86
Chloroplast expressed	A0T0K6	Elongation factor Tu, chloroplastic OS=Phaeodactylum tricornutum (strain CCAP 1055/1) GN=tufA PE=3 SV=1 - [EFTU_PHATC]	47.71	0.0709	1	2	2	2	501700	409	44.5	5.05
ASAFind=Not plastid, SignalP negative	Phatr2a_28445	histone H2A isoform 1 [Phaeodactylum tricornutum CCAP 1055/1]	60.87	0.0652	2	1	1	1	9471000	138	14.5	10.48
Chloroplast expressed	A0T096	Photosystem II CP43 reaction center protein OS=Odontella sinensis GN=psbC PE=3 SV=1 - [PSBC_ODOSI]	108.76	0.0637	7	2	2	2	1059000	471	51.8	7.65
ASAFind=Not plastid, SignalP negative	Phatr2a_54086	F-type H+-transporting ATPase subunit beta [Fistulifera solaris]	81.22	0.0619	1	3	3	3	1124000	501	53.6	5.08
ASAFind=Not plastid, SignalP Positive	Q08584	Fucoxanthin-chlorophyll a-c binding protein A, chloroplastic OS=Phaeodactylum tricornutum GN=FCPA PE=2 SV=1 - [FCPA_PHATR]	69.56	0.0612	3	1	1	1	1006000	196	21.3	5.17
ASAFind=Not plastid, SignalP positive	Phatr2a_56298	fucoxanthin, chlorophyll protein 1 [Phaeodactylum tricornutum]	69.56	0.0611	3	1	1	1	1006000	393	42.5	4.93
ASAFind=Plastid, high confidence	Phatr2a_47612	predicted protein [Phaeodactylum tricornutum CCAP 1055/1]	178.17	0.0593	1	3	3	3	4904000	793	83.8	4.07
ASAFind=Plastid, high confidence	Phatr2a_56308	fucoxanthin chlorophyll a/c protein, lhcf type [Phaeodactylum tricornutum CCAP 1055/1]	36.27	0.0563	1	1	1	1	3137000	391	42	5.14
ASAFind=Plastid, high confidence	Phatr2a_56307	protein fucoxanthin chlorophyll a/c protein [Phaeodactylum tricornutum CCAP 1055/1]	48.48	0.0557	1	1	1	1	2360000	395	43.1	4.84
ASAFind=Plastid, high confidence	Phatr2a_56340	protein fucoxanthin chlorophyll a/c protein [Phaeodactylum tricornutum CCAP 1055/1]	45.27	0.0538	1	1	1	1	2416000	409	43.8	5.19
ASAFind=Plastid, high confidence	Q08586	Fucoxanthin-chlorophyll a-c binding protein C, chloroplastic OS=Phaeodactylum tricornutum GN=FCPC PE=2 SV=1 - [FCPC_PHATR]	58.76	0.0508	2	1	1	1	16000000	197	21.3	5
ASAFind=Plastid, high confidence	Phatr2a_56300	protein fucoxanthin chlorophyll a/c protein [Phaeodactylum tricornutum CCAP 1055/1]	58.76	0.0504	1	1	1	1	16000000	397	42.7	4.89
ASAFind=Plastid, low confidence	Phatr2a_20638	precursor of mutase superoxide dismutase [Fe/Mn], partial [Phaeodactylum tricornutum CCAP 1055/1]	96.53	0.0485	1	1	1	2	2981000	268	29.4	5.77
ASAFind=Not plastid, SignalP negative	Phatr2a_49286	predicted protein [Phaeodactylum tricornutum CCAP 1055/1]	54.89	0.0462	1	1	1	1	1818000	303	32.1	4.59
ASAFind=Not plastid, SignalP negative	Phatr2a_48773	predicted protein [Phaeodactylum tricornutum CCAP 1055/1]	41.94	0.0455	1	1	1	1	673900	154	17.1	4.84
ASAFind=Plastid, high confidence	Phatr2a_45465	predicted protein [Phaeodactylum tricornutum CCAP 1055/1]	33.56	0.0429	2	1	1	1	7291000	350	37.6	6.3
ASAFind=Not plastid, SignalP negative	Phatr2a_32747	triosephosphate isomerase/glyceraldehyde-3-phosphate dehydrogenase precursor [Phaeodactylum tricornutum]	86.03	0.0417	1	1	1	1	3846000	336	35.8	5.92
ASAFind=Plastid, high confidence	Phatr2a_20900	3-oxoacyl-[acyl-carrier protein [Phaeodactylum tricornutum CCAP 1055/1]	63.16	0.0408	1	1	1	1	1523000	294	30.8	6.1
ASAFind=Not plastid, SignalP negative	Phatr2a_56423	oxygen-evolving enhancer protein 1 precursor [Phaeodactylum tricornutum CCAP 1055/1]	30.71	0.0389	1	1	1	1	437500	617	65.3	5.22
ASAFind=Plastid, high confidence	Phatr2a_18107	enoyl-acp reductase [Phaeodactylum tricornutum CCAP 1055/1]	40.37	0.0389	1	1	1	1	879900	360	37.9	5.59
ASAFind=Plastid, high confidence	Phatr2a_45813	predicted protein [Phaeodactylum tricornutum CCAP 1055/1]	27.97	0.0382	1	1	1	1	1799000	314	33.6	4.67
ASAFind=Not plastid, SignalP negative	Phatr2a_22175	14-3-3-like protein, partial [Phaeodactylum tricornutum CCAP 1055/1]	40.78	0.033	1	1	1	1	494000	303	33.9	4.69
ASAFind=Not plastid, SignalP negative	Phatr2a_51128	glyceraldehyde-3-phosphate dehydrogenase [Phaeodactylum tricornutum CCAP 1055/1]	73.7	0.0329	2	1	1	1	4675000	334	35.4	5.66
ASAFind=Not plastid, SignalP negative	Phatr2u_542	cysteine synthase A [Fistulifera solaris]	42.29	0.0327	1	1	1	1	925800	336	35.1	5.43
ASAFind=Plastid, high confidence	Phatr2a_49957	predicted protein [Phaeodactylum tricornutum CCAP 1055/1]	73.48	0.0326	1	1	1	2	1558000	583	56.6	10.01
ASAFind=Not plastid, SignalP negative	Phatr2a_54534	alpha-tubulin, partial [Phaeodactylum tricornutum]	38.62	0.0288	1	1	1	1	737400	451	49.7	5.19
ASAFind=Plastid, high confidence	Phatr2a_56350	geranylgeranyl diphosphate/geranylgeranyl-bacteriochlorophyllide a reductase [Fistulifera solaris]	43.84	0.028	1	1	1	1	535100	927	101.8	6.61
ASAFind=Not plastid, SignalP negative	Phatr2a_18475	translation elongation factor, EF-1, alpha subunit [Phaeodactylum tricornutum CCAP 1055/1]	50.59	0.0273	2	1	1	1	708800	439	48.1	8.92
ASAFind=Not plastid, SignalP negative	Phatr2a_43767	predicted protein [Phaeodactylum tricornutum CCAP 1055/1]	31.82	0.0271	1	1	1	1		959	106	6.4
ASAFind=Not plastid, SignalP negative	Phatr2a_55010	predicted protein [Phaeodactylum tricornutum CCAP 1055/1]	99.34	0.0261	1	2	2	2	1711000	843	92	4.61
ASAFind=Not plastid, SignalP negative	Phatr2a_56394	predicted protein [Phaeodactylum tricornutum CCAP 1055/1]	26.55	0.0232	1	1	1	1	159600	691	77	8.12
ASAFind=Plastid, high confidence	Phatr2a_56468	plastidic enolase [Phaeodactylum tricornutum CCAP 1055/1]	43.76	0.0228	1	1	1	1	640700	967	102.2	4.93
ASAFind=Not plastid, SignalP negative	Phatr2a_24820	mitochondria-targeted chaperonin [Phaeodactylum tricornutum CCAP 1055/1]	30.3	0.0225	1	1	1	1	1134000	579	60.9	5.27
ASAFind=Not plastid, SignalP negative	Phatr2a_21122	beta-tubulin, partial [Phaeodactylum tricornutum]	74.58	0.0224	1	1	1	1	4969000	447	49.5	4.83
ASAFind=Not plastid, SignalP negative	Phatr2a_29136	actin [Phaeodactylum tricornutum]	36.18	0.0212	1	1	1	1	2804000	377	41.8	5.08
ASAFind=Not plastid, SignalP negative	Phatr2a_48548	predicted protein [Phaeodactylum tricornutum CCAP 1055/1]	24.2	0.0211	1	1	1	1	997500	285	30.9	5.25
ASAFind=Not plastid, SignalP positive	Phatr2a_44160	predicted protein [Phaeodactylum tricornutum CCAP 1055/1]	29.93	0.0177	1	1	1	1	1324000	623	63.2	3.81
ASAFind=Not plastid, SignalP negative	Phatr2a_22357	GLNA, glutamine synthase [Phaeodactylum tricornutum CCAP 1055/1]	71.45	0.014	1	1	1	1	1995000	716	79.6	5.81
ASAFind=Not plastid, SignalP negative	Phatr2a_21081	transitional endoplasmic reticulum ATPase [Fistulifera solaris]	40.76	0.0099	1	1	1	1	625500	806	89.1	4.93
ASAFind=Not plastid, SignalP negative	Phatr2a_52004	predicted protein [Phaeodactylum tricornutum CCAP 1055/1]	33.21	0.0053	1	1	1	1	794000	2265	253.9	8.57
ASAFind=Not plastid, SignalP negative	Phatr2a_55930	hypothetical protein PHATRDRAFT_47656 [Phaeodactylum tricornutum CCAP 1055/1]	26.52	0.0051	1	1	1	1	4258000	1179	128.3	6.13
ASAFind=Not plastid, SignalP negative	Phatr2a_48676	predicted protein [Phaeodactylum tricornutum CCAP 1055/1]	27.6	0.0012	1	1	1	1	1244000	4825	532.5	5.1

## Sheet: IP Rbc 1 Peptides
Confidence Level	Search ID	Processing Node No	Sequence	Unique Sequence ID	PSM Ambiguity	Protein Descriptions	# Proteins	# Protein Groups	Protein Group Accessions	Modifications	Activation Type	DeltaScore	DeltaCn	Rank	Search Engine Rank	Precursor Area	QuanResultID	Exp Value	Homology Threshold	Identity High	Identity Middle	IonScore	Peptides Matched	# Missed Cleavages	Isolation Interference [%]	Ion Inject Time [ms]	Intensity	Charge	m/z [Da]	MH+ [Da]	Delta Mass [Da]	Delta Mass [PPM]	RT [min]	First Scan	Last Scan	MS Order	Ions Matched	Matched Ions	Total Ions	Spectrum File	Annotation
High	A	2	APGIIPR	1	Unambiguous	Phatr2a_21966	1	1	Phatr2a_21966		HCD	1	0	1	1	142500	N/A	4.8e-06	13	19	13	53	19	0	22	100	9716	2	362.226	723.445	0	-8.71	11.87	2769	2769	MS2	0.125	6	48	160927_OhGZ_IP Rbc 1.raw
High	A	2	RGLVMR	2	Unambiguous	Phatr2a_40962	4	1	Phatr2a_40962		HCD	0.1714	0	1	1	3533000	N/A	0.0025	21	28	21	35	144	1	19	100	33500	2	366.218	731.429	0	-7.91	8.95	2094	2094	MS2	0.0833333	5	60	160927_OhGZ_IP Rbc 1.raw
High	A	2	AAAIVMR	3	Unconsidered		1	0			HCD		0.1714	2	2	3533000	N/A	0.0087	21	28	21	29	144	0	19	100	33500	2	366.218	731.429	0	7.45	8.95	2094	2094	MS2	0.0833333	4	48	160927_OhGZ_IP Rbc 1.raw
High	A	2	MQIFVK	5	Unambiguous	Phatr2a_56371	4	1	Phatr2a_56371		HCD	1	0	1	1	144000	N/A	0.0013	18	27	20	36	101	0	35	100	13960	2	383.217	765.427	0	-7.91	16.59	3847	3847	MS2	0.0892857	5	56	160927_OhGZ_IP Rbc 1.raw
High	A	2	GAIDFLGK	7	Unambiguous	Phatr2a_54499	1	1	Phatr2a_54499		HCD	1	0	1	1	1271000	N/A	0.0025	20	27	20	34	112	0	16	100	73460	2	410.729	820.451	0	-7.11	23.07	5359	5359	MS2	0.0714286	4	56	160927_OhGZ_IP Rbc 1.raw
High	A	2	FNNGLYR	9	Unambiguous	Phatr2a_26293	1	1	Phatr2a_26293		HCD	1	0	1	1	81340	N/A	0.00043	17	29	22	43	189	0	44	100	6164	2	442.221	883.435	0	-8.13	11.06	2569	2569	MS2	0.0735294	5	68	160927_OhGZ_IP Rbc 1.raw
High	A	2	TGLFLDPK	10	Unambiguous	Phatr2a_56423	1	1	Phatr2a_56423		HCD	1	0	1	1	2299000	N/A	4.7e-05	21	28	21	52	150	0	47	100	46770	2	445.749	890.492	0	-7.43	21.46	5000	5000	MS2	0.125	7	56	160927_OhGZ_IP Rbc 1.raw
High	A	2	VAESGLLSK	11	Unambiguous	Phatr2a_46395	1	1	Phatr2a_46395		HCD	1	0	1	1	1017000	N/A	0.00047	15	29	22	43	168	0	28	100	36420	2	452.257	903.508	0	-7.82	11.22	2606	2606	MS2	0.125	8	64	160927_OhGZ_IP Rbc 1.raw
High	A	2	LLQQSLAR	12	Unambiguous	Phatr2a_49301	1	1	Phatr2a_49301		HCD	1	0	1	1	120400	N/A	0.00013	20	27	20	47	118	0	35	100	10480	2	464.779	928.55	0	-8.02	11.91	2777	2777	MS2	0.0657895	5	76	160927_OhGZ_IP Rbc 1.raw
High	A	2	FADVPGGFK	13	Unambiguous	Phatr2a_56302	1	1	Phatr2a_56302		HCD	1	0	1	1	480200	N/A	0.00022	15	28	21	45	144	0	41	100	20980	2	469.239	937.471	0	-7.7	19.49	4535	4535	MS2	0.109375	7	64	160927_OhGZ_IP Rbc 1.raw
High	A	2	AGLQFPVGR	14	Unambiguous	Phatr2a_28445	2	1	Phatr2a_28445		HCD	1	0	1	1	2664000	N/A	2.9e-05	22	29	22	55	198	0	27	100	40420	2	472.766	944.524	0	-7.41	21.18	4935	4935	MS2	0.0833333	7	84	160927_OhGZ_IP Rbc 1.raw
High	A	2	TPAAAIYVR	18	Unambiguous	Phatr2a_46529	1	1	Phatr2a_46529		HCD	1	0	1	1	22080000	N/A	6.9e-05	16	28	21	51	157	0	39	100	26530	2	481.273	961.539	0	-7.77	14.62	3399	3399	MS2	0.109375	7	64	160927_OhGZ_IP Rbc 1.raw
High	A	2	TPAAAIYVR	18	Unambiguous	Phatr2a_46529	1	1	Phatr2a_46529		HCD	1	0	1	1	22080000	N/A	0.00037	15	28	21	43	157	0	45	100	16310	2	481.274	961.54	0	-6.69	14.12	3286	3286	MS2	0.109375	7	64	160927_OhGZ_IP Rbc 1.raw
High	A	2	VGIWYGDR	20	Unambiguous	Phatr2a_56394	1	1	Phatr2a_56394		HCD	1	0	1	1	2482000	N/A	6.2e-06	20	27	20	60	125	0	3	100	135000	2	483.243	965.478	0	-6.31	20.38	4749	4749	MS2	0.107143	6	56	160927_OhGZ_IP Rbc 1.raw
High	A	2	SAYDEYVK	21	Unambiguous	Phatr2a_46529	1	1	Phatr2a_46529		HCD	1	0	1	1	1693000	N/A	0.00061	21	28	21	41	151	0	25	100	33610	2	487.723	974.439	0	-7.51	13.58	3160	3160	MS2	0.0892857	5	56	160927_OhGZ_IP Rbc 1.raw
High	A	2	SVFPSLIGR	23	Unambiguous	Phatr2a_29136	1	1	Phatr2a_29136		HCD	1	0	1	1	514300	N/A	0.0028	16	29	22	35	167	0	19	100	25060	2	488.282	975.556	0	-6.44	27.43	6290	6290	MS2	0.0625	4	64	160927_OhGZ_IP Rbc 1.raw
High	A	2	VAAAEELQR	24	Unambiguous	Phatr2a_29887	1	1	Phatr2a_29887		HCD	1	0	1	1	47970	N/A	0.00022	15	26	20	43	100	0	39	100	5128	2	493.763	986.519	0	-7.36	8.87	2078	2078	MS2	0.102941	7	68	160927_OhGZ_IP Rbc 1.raw
High	A	2	LTGNALEAAK	25	Unambiguous	Phatr2a_45510	1	1	Phatr2a_45510		HCD	1	0	1	1	110200	N/A	0.0086	16	29	22	30	180	0	42	100	5894	2	494.273	987.539	0	-7.92	9.85	2295	2295	MS2	0.0625	6	96	160927_OhGZ_IP Rbc 1.raw
High	A	2	SmPFLTAPK	27	Unambiguous	Phatr2a_56330	1	1	Phatr2a_56330	M2(Oxidation)	HCD	1	0	1	1	1673000	N/A	0.0075	14	27	20	29	115	0	25	100	58830	2	504.262	1007.52	0	-6.69	15.7	3643	3643	MS2	0.109375	7	64	160927_OhGZ_IP Rbc 1.raw
High	A	2	AVDALIPIGR	30	Unambiguous	Phatr2a_21966	1	1	Phatr2a_21966		HCD	1	0	1	1	100400	N/A	0.0019	14	23	16	30	41	0	39	100	3848	2	512.808	1024.61	0	-6.77	25.99	5990	5990	MS2	0.0555556	4	72	160927_OhGZ_IP Rbc 1.raw
High	A	2	FLEAPVSGSK	31	Unambiguous	Phatr2a_42760	1	1	Phatr2a_42760		HCD	1	0	1	1	258800	N/A	0.0057	17	27	20	30	120	0	45	100	17320	2	517.775	1034.54	0	-8.08	14.96	3479	3479	MS2	0.0555556	4	72	160927_OhGZ_IP Rbc 1.raw
High	A	2	ISSPELSASR	32	Unambiguous	Phatr2a_37136	1	1	Phatr2a_37136		HCD	1	0	1	1	101100	N/A	0.0048	20	28	21	31	135	0	58	100	4906	2	523.773	1046.54	0	-8.45	12.37	2890	2890	MS2	0.0694444	5	72	160927_OhGZ_IP Rbc 1.raw
High	A	2	LPGTIDYSGK	33	Unambiguous	Phatr2a_56300	1	1	Phatr2a_56300		HCD	1	0	1	1	1912000	N/A	1.8e-06	18	28	21	66	151	0	23	100	31400	2	525.773	1050.54	0	-7.17	16.1	3731	3731	MS2	0.111111	8	72	160927_OhGZ_IP Rbc 1.raw
High	A	2	ALADVIPGLGK	34	Unambiguous	Phatr2a_56394	1	1	Phatr2a_56394		HCD	1	0	1	1	1404000	N/A	3.6e-05	15	23	16	48	45	0	1	100	78570	2	527.315	1053.62	0	-8.15	29.31	6651	6651	MS2	0.0875	7	80	160927_OhGZ_IP Rbc 1.raw
High	A	2	LGGDIALDGTK	35	Unambiguous	Phatr2a_56299	1	1	Phatr2a_56299		HCD	1	0	1	1	878500	N/A	3.2e-07	17	28	21	74	143	0	35	100	49680	2	530.284	1059.56	0	-6.65	16.9	3923	3923	MS2	0.1	8	80	160927_OhGZ_IP Rbc 1.raw
High	A	2	YDGTGNIFGK	37	Unambiguous	Phatr2a_56388	1	1	Phatr2a_56388		HCD	1	0	1	1	173900	N/A	0.01	14	28	21	28	141	0	56	100	13260	2	536.255	1071.5	0	-7.33	18.86	4379	4379	MS2	0.0454545	4	88	160927_OhGZ_IP Rbc 1.raw
High	A	2	DTNPEYLAR	38	Unambiguous	Phatr2a_54499	1	1	Phatr2a_54499		HCD	1	0	1	1	557800	N/A	0.0003	15	28	21	44	139	0	13	100	45400	2	539.758	1078.51	0	-6.79	13.86	3227	3227	MS2	0.0795455	7	88	160927_OhGZ_IP Rbc 1.raw
High	A	2	TGLFLDPKGR	41	Unambiguous	Phatr2a_56423	1	1	Phatr2a_56423		HCD	1	0	1	1	1687000	N/A	0.0013	15	28	21	37	128	1	25	100	28220	3	368.542	1103.61	0	-7.53	16.26	3769	3769	MS2	0.0625	5	80	160927_OhGZ_IP Rbc 1.raw
High	A	2	LVDMcIEPK	42	Unambiguous	Phatr2a_56423	1	1	Phatr2a_56423	C5(Carbamidomethyl)	HCD	1	0	1	1	2383000	N/A	0.00052	16	28	21	42	154	0	4	100	98090	2	552.771	1104.53	0	-7.14	19.92	4639	4639	MS2	0.109375	7	64	160927_OhGZ_IP Rbc 1.raw
High	A	2	LVDmcIEPK	42	Unambiguous	Phatr2a_56423	1	1	Phatr2a_56423	M4(Oxidation); C5(Carbamidomethyl)	HCD	1	0	1	1	3033000	N/A	0.0044	15	28	21	32	147	0	17	100	16370	2	560.769	1120.53	0	-5.77	12.6	2943	2943	MS2	0.109375	7	64	160927_OhGZ_IP Rbc 1.raw
High	A	2	TATFAIGTLAR	45	Unambiguous	Phatr2a_33362	1	1	Phatr2a_33362		HCD	1	0	1	1	78010	N/A	0.0019	15	26	19	34	99	0	13	100	7493	2	561.315	1121.62	0	-7.4	23.9	5542	5542	MS2	0.05	4	80	160927_OhGZ_IP Rbc 1.raw
High	A	2	AWAVEEEIGK	47	Unambiguous	Phatr2a_56423	1	1	Phatr2a_56423		HCD	1	0	1	1	869000	N/A	0.0026	19	28	21	34	128	0	9	100	15670	2	566.283	1131.56	0	-7.52	22.04	5132	5132	MS2	0.0833333	6	72	160927_OhGZ_IP Rbc 1.raw
High	A	2	VALSLLEAGHK	48	Unambiguous	Phatr2a_56394	1	1	Phatr2a_56394		HCD	1	0	1	1	666900	N/A	0.0023	14	24	17	31	59	0	17	100	35620	3	379.89	1137.65	0	-7.46	18.35	4265	4265	MS2	0.0625	5	80	160927_OhGZ_IP Rbc 1.raw
High	A	2	YAmVKWSPR	51	Unambiguous	Phatr2a_49957	1	1	Phatr2a_49957	M3(Oxidation)	HCD	1	0	1	1	296600	N/A	0.0095	14	29	22	30	184	1	33	100	8086	3	385.196	1153.57	0	-7.9	12.08	2819	2819	MS2	0.075	6	80	160927_OhGZ_IP Rbc 1.raw
High	A	2	AVSAAELKAALK	53	Unambiguous	Phatr2a_51128	2	1	Phatr2a_51128		HCD	1	0	1	1	676800	N/A	0.00027	15	26	19	42	91	1	7	100	17650	3	391.237	1171.7	0	-7.09	16.74	3883	3883	MS2	0.0480769	5	104	160927_OhGZ_IP Rbc 1.raw
High	A	2	LVDLAIYTSGK	54	Unambiguous	Phatr2a_51128	2	1	Phatr2a_51128		HCD	1	0	1	1	2451000	N/A	1.9e-06	20	26	20	64	100	0	6	100	20870	2	590.331	1179.65	0	-6.4	25.82	5954	5954	MS2	0.1125	9	80	160927_OhGZ_IP Rbc 1.raw
High	A	2	ISGLIYEETR	162	Unambiguous		0	0			HCD	1	0	1	1	102200	N/A	0.0064	19	29	22	31	173	0	37	100	7504	2	590.809	1180.61	0	-8.15	20.06	4673	4673	MS2	0.0833333	6	72	160927_OhGZ_IP Rbc 1.raw
High	A	2	DAGAISGLNVLR	55	Unambiguous	Phatr2a_56366	1	1	Phatr2a_56366		HCD	1	0	1	1	603300	N/A	4.9e-05	19	26	19	50	91	0	15	100	42590	2	593.329	1185.65	0	-6.64	27.91	6380	6380	MS2	0.05	5	100	160927_OhGZ_IP Rbc 1.raw
High	A	2	ATAANSVADAVAK	56	Unambiguous	Phatr2a_46347	1	1	Phatr2a_46347		HCD	1	0	1	1	2585000	N/A	8.6e-07	17	29	22	70	168	0	21	100	43860	2	594.81	1188.61	-0.01	-8.6	12.03	2806	2806	MS2	0.078125	10	128	160927_OhGZ_IP Rbc 1.raw
High	A	2	NLLITmAGNAR	57	Unambiguous	Phatr2a_44603	1	1	Phatr2a_44603	M6(Oxidation)	HCD	1	0	1	1	968800	N/A	0.00087	15	30	23	41	210	0	37	100	27390	2	595.318	1189.63	0	-6.5	16.68	3868	3868	MS2	0.0416667	5	120	160927_OhGZ_IP Rbc 1.raw
High	A	2	KYDGTGNIFGK	58	Unambiguous	Phatr2a_56388	1	1	Phatr2a_56388		HCD	1	0	1	1	239100	N/A	0.0095	14	29	22	30	173	1	7	100	8592	2	600.303	1199.6	0	-6.14	13.13	3063	3063	MS2	0.0333333	4	120	160927_OhGZ_IP Rbc 1.raw
High	A	2	AVGKVIPELNGK	60	Unambiguous	Phatr2a_51128	2	1	Phatr2a_51128		HCD	1	0	1	1	889600	N/A	0.00018	15	22	15	39	32	1	22	100	22710	3	408.912	1224.72	0	-7.93	14.04	3268	3268	MS2	0.0666667	8	120	160927_OhGZ_IP Rbc 1.raw
High	A	2	YLYIGcVDAR	61	Unambiguous	Phatr2a_51305	2	1	Phatr2a_51305	C6(Carbamidomethyl)	HCD	1	0	1	1	638600	N/A	1.3e-05	16	29	22	59	184	0	30	100	44780	2	615.298	1229.59	0	-7.48	23.3	5406	5406	MS2	0.111111	8	72	160927_OhGZ_IP Rbc 1.raw
High	A	2	YTGIVDcFTR	62	Unambiguous	Phatr2a_22873	1	1	Phatr2a_22873	C7(Carbamidomethyl)	HCD	1	0	1	1	56280	N/A	0.012	17	28	21	28	155	0	36	100	2319	2	616.288	1231.57	0	-6.89	23.9	5544	5544	MS2	0.0694444	5	72	160927_OhGZ_IP Rbc 1.raw
High	A	2	LGKPEEVAGMAR	63	Unambiguous	Phatr2a_20900	1	1	Phatr2a_20900		HCD	1	0	1	1	639600	N/A	4e-06	16	28	21	63	144	0	17	100	13380	3	419.889	1257.65	0	-7.93	11.73	2737	2737	MS2	0.0725806	9	124	160927_OhGZ_IP Rbc 1.raw
High	A	2	LGKPEEVAGmAR	63	Unambiguous	Phatr2a_20900	1	1	Phatr2a_20900	M10(Oxidation)	HCD	1	0	1	1	489700	N/A	7.8e-05	16	29	22	50	161	0	46	100	26690	3	425.22	1273.65	0	-8.48	7.61	1780	1780	MS2	0.0645161	8	124	160927_OhGZ_IP Rbc 1.raw
High	A	2	LYQEYAEIEK	66	Unambiguous	Phatr2a_17491	1	1	Phatr2a_17491		HCD	1	0	1	1	2380000	N/A	0.00029	15	30	23	45	200	0	14	100	11440	2	643.314	1285.62	-0.01	-8.31	18.25	4239	4239	MS2	0.07	7	100	160927_OhGZ_IP Rbc 1.raw
High	A	2	AVSAAELKAALKK	67	Unambiguous	Phatr2a_51128	2	1	Phatr2a_51128		HCD	1	0	1	1	1032000	N/A	0.00024	15	22	15	39	34	2	9	100	43680	3	433.935	1299.79	0	-7.57	13.39	3114	3114	MS2	0.0775862	9	116	160927_OhGZ_IP Rbc 1.raw
High	A	2	APVVGYKPSSATK	68	Unambiguous	Phatr2a_46709	1	1	Phatr2a_46709		HCD	1	0	1	1	232700	N/A	0.0039	15	28	21	32	135	0	23	100	12430	3	435.574	1304.71	0	-9.2	7.55	1766	1766	MS2	0.116667	14	120	160927_OhGZ_IP Rbc 1.raw
High	A	2	KYDGTGNIFGKK	69	Unambiguous	Phatr2a_56388	1	1	Phatr2a_56388		HCD	1	0	1	1	691800	N/A	0.00023	22	29	22	46	164	2	8	100	42760	3	443.235	1327.69	0	-8.11	8.67	2031	2031	MS2	0.106061	14	132	160927_OhGZ_IP Rbc 1.raw
High	A	2	SSLANLIPASTGAAK	70	Unambiguous	Phatr2a_51128	2	1	Phatr2a_51128		HCD	1	0	1	1	26940000	N/A	2e-05	16	27	20	55	121	0	0	100	651900	2	700.886	1400.76	-0.01	-7.22	25.1	5797	5797	MS2	0.0723684	11	152	160927_OhGZ_IP Rbc 1.raw
High	A	2	GQVDEIVLVGGSTR	74	Unambiguous	Phatr2a_56366	1	1	Phatr2a_56366		HCD	1	0	1	1	162700	N/A	7.3e-05	16	28	21	50	156	0	9	100	7913	2	715.379	1429.75	-0.01	-9.93	24.01	5565	5565	MS2	0.0394737	6	152	160927_OhGZ_IP Rbc 1.raw
High	A	2	LVEGATFDELPQK	75	Unambiguous	Phatr2a_43767	1	1	Phatr2a_43767		HCD	1	0	1	1	883200	N/A	3.7e-06	16	29	22	64	182	0	6	100	42090	2	723.872	1446.74	-0.01	-7.23	22.66	5267	5267	MS2	0.1	10	100	160927_OhGZ_IP Rbc 1.raw
High	A	2	DIDQEKFDQYR	76	Unambiguous	Phatr2a_56307	1	1	Phatr2a_56307		HCD	1	0	1	1	374600	N/A	0.00017	18	30	23	48	214	1	18	100	14980	3	486.225	1456.66	0	-7.67	16.46	3816	3816	MS2	0.0648148	7	108	160927_OhGZ_IP Rbc 1.raw
High	A	2	VALDDLAGSTAPLKR	82	Unambiguous	Phatr2a_56327	1	1	Phatr2a_56327		HCD	1	0	1	1	454800	N/A	0.00015	15	27	20	45	103	1	9	100	17790	3	509.619	1526.84	0	-7.92	21.69	5050	5050	MS2	0.0603448	7	116	160927_OhGZ_IP Rbc 1.raw
High	A	2	EAVNKGDFGAVANEK	83	Unambiguous	Phatr2a_46529	1	1	Phatr2a_46529		HCD	1	0	1	1	826500	N/A	0.00098	15	29	22	40	188	1	15	100	26170	3	516.922	1548.75	0	-8.16	11.84	2763	2763	MS2	0.0576923	9	156	160927_OhGZ_IP Rbc 1.raw
High	A	2	KAAISSTNKIFAAVK	84	Unambiguous	Phatr2a_46529	1	1	Phatr2a_46529		HCD	1	0	1	1	3126000	N/A	0.00029	15	23	16	39	45	2	4	100	47710	3	516.971	1548.9	0	-8.13	13.83	3218	3218	MS2	0.077381	13	168	160927_OhGZ_IP Rbc 1.raw
High	A	2	NKVYNLSGPGPITDR	87	Unambiguous	Phatr2a_56394	1	1	Phatr2a_56394		HCD	1	0	1	1	3569000	N/A	2.3e-06	22	29	22	66	172	1	23	100	21720	3	544.286	1630.84	0	-7.62	16.4	3802	3802	MS2	0.047619	8	168	160927_OhGZ_IP Rbc 1.raw
High	A	2	RIESYQEGAPAAIPR	88	Unambiguous	Phatr2a_51305	1	1	Phatr2a_51305		HCD	1	0	1	1	1659000	N/A	1.6e-05	16	30	23	58	205	1	52	100	12870	3	553.289	1657.85	0	-8	15.14	3523	3523	MS2	0.0714286	12	168	160927_OhGZ_IP Rbc 1.raw
High	A	2	IAELKEAVNKGDFGAVANEK	99	Unambiguous	Phatr2a_46529	1	1	Phatr2a_46529		HCD	1	0	1	1	678200	N/A	8.2e-05	16	29	22	50	171	2	46	100	20810	3	701.703	2103.09	0	-6.61	18.24	4237	4237	MS2	0.0377358	8	212	160927_OhGZ_IP Rbc 1.raw
High	A	2	KLPYKVSNDQNNNIK	394	Unambiguous	Chaperone protein dnaK OS=Phaeodactylum tricornutum (strain CCAP 1055/1) GN=dnaK PE=3 SV=1 - [DNAK_PHATC]	1	1	A0T0H7		HCD	1	0	1	1	295800	N/A	0.18	19	45	38	33	6468	2	61	100	15230	3	592.315	1774.93	0	-7.5	8.26	1933	1933	MS2	0.0535714	9	168	160927_OhGZ_IP Rbc 1.raw
High	A	2	FNNGIYR	43	Unambiguous	Photosystem II 12 kDa extrinsic protein, chloroplastic OS=Phaeodactylum tricornutum GN=psbU PE=3 SV=1 - [PSBU_PHATR]	5	1	Q84XB6		HCD	1	0	1	1	81340	N/A	0.014	37	44	37	43	5912	0	44	100	6164	2	442.221	883.435	0	-8.13	11.06	2569	2569	MS2	0.0735294	5	68	160927_OhGZ_IP Rbc 1.raw
High	A	2	FNNGLYR	43	Unambiguous	Photosystem II 12 kDa extrinsic protein, chloroplastic OS=Phaeodactylum tricornutum GN=psbU PE=3 SV=1 - [PSBU_PHATR]	5	1	Q84XB6		HCD	1	0	1	2	81340	N/A	0.014	37	44	37	43	5912	0	44	100	6164	2	442.221	883.435	0	-8.13	11.06	2569	2569	MS2	0.0735294	5	68	160927_OhGZ_IP Rbc 1.raw
High	A	2	MPGLYPTLAGK	153	Unambiguous	Photosystem II 12 kDa extrinsic protein, chloroplastic OS=Phaeodactylum tricornutum GN=psbU PE=3 SV=1 - [PSBU_PHATR]	1	1	Q84XB6		HCD	1	0	1	1	202800	N/A	0.69	14	44	37	26	5246	0	40	100	7025	2	574.308	1147.61	-0.01	-8.9	24.45	5656	5656	MS2	0.0625	5	80	160927_OhGZ_IP Rbc 1.raw
High	A	2	LPGTIDYSGK	114	Unambiguous	Fucoxanthin-chlorophyll a-c binding protein C, chloroplastic OS=Phaeodactylum tricornutum GN=FCPC PE=2 SV=1 - [FCPC_PHATR]	2	1	Q08586		HCD	1	0	1	1	1912000	N/A	5.9e-05	30	43	36	66	4992	0	23	100	31400	2	525.773	1050.54	0	-7.17	16.1	3731	3731	MS2	0.111111	8	72	160927_OhGZ_IP Rbc 1.raw
High	A	2	LGGDIALDGTK	117	Unambiguous	Fucoxanthin-chlorophyll a-c binding protein B, chloroplastic OS=Phaeodactylum tricornutum GN=FCPB PE=3 SV=1 - [FCPB_PHATR]	1	1	Q08585		HCD	1	0	1	1	878500	N/A	1.1e-05	37	44	37	74	5049	0	35	100	49680	2	530.284	1059.56	0	-6.65	16.9	3923	3923	MS2	0.1	8	80	160927_OhGZ_IP Rbc 1.raw
High	A	2	LAPDNYPGAR	127	Unambiguous	Photosystem I assembly protein Ycf3 OS=Phaeodactylum tricornutum (strain CCAP 1055/1) GN=ycf3 PE=3 SV=1 - [YCF3_PHATC]	1	1	A0T0D3		HCD	1	0	1	1	242900	N/A	0.024	15	44	37	41	5344	0	25	100	11020	2	537.269	1073.53	0	-7.01	11.2	2600	2600	MS2	0.0543478	5	92	160927_OhGZ_IP Rbc 1.raw
High	A	2	LEGDPLMIK	81	Unambiguous	Ribulose bisphosphate carboxylase large chain OS=Phaeodactylum tricornutum (strain CCAP 1055/1) GN=rbcL PE=3 SV=1 - [RBL_PHATC]|Ribulose bisphosphate carboxylase large chain OS=Pyropia suborbiculata GN=rbcL PE=3 SV=2 - [RBL_PORCA]	20	1	Q9TK52		HCD	1	0	1	1	8058000	N/A	0.003	28	43	36	49	4493	0	1	100	254100	2	508.274	1015.54	0	-7.52	22.21	5168	5168	MS2	0.125	8	64	160927_OhGZ_IP Rbc 1.raw
High	A	2	NTDVLALFR	109	Unambiguous	Ribulose bisphosphate carboxylase large chain OS=Phaeodactylum tricornutum (strain CCAP 1055/1) GN=rbcL PE=3 SV=1 - [RBL_PHATC]	1	1	Q9TK52		HCD	1	0	1	1	41030000	N/A	0.002	23	43	36	51	4790	0	8	100	16390	2	524.789	1048.57	0	-7.76	32.55	7231	7231	MS2	0.0729167	7	96	160927_OhGZ_IP Rbc 1.raw
High	A	2	NTDVLALFR	109	Unambiguous	Ribulose bisphosphate carboxylase large chain OS=Phaeodactylum tricornutum (strain CCAP 1055/1) GN=rbcL PE=3 SV=1 - [RBL_PHATC]	1	1	Q9TK52		HCD	1	0	1	1	41030000	N/A	9.4e-05	20	44	37	65	5501	0	2	100	38990	2	524.79	1048.57	0	-5.9	33.06	7322	7322	MS2	0.0833333	8	96	160927_OhGZ_IP Rbc 1.raw
High	A	2	LGLSGKNYGR	120	Unambiguous	Ribulose bisphosphate carboxylase large chain OS=Paulinella chromatophora GN=rbcL PE=3 SV=1 - [RBL_PAUCH]|Ribulose bisphosphate carboxylase large chain OS=Phaeodactylum tricornutum (strain CCAP 1055/1) GN=rbcL PE=3 SV=1 - [RBL_PHATC]|Ribulose bisphosphate carboxylase large chain OS=Pyropia suborbiculata GN=rbcL PE=3 SV=2 - [RBL_PORCA]|Ribulose bisphosphate carboxylase large chain OS=Pylaiella lit…	53	2	Q9TK52;P23651		HCD	1	0	1	1	226900000	N/A	0.066	21	44	37	36	5199	1	18	100	152000	3	355.53	1064.58	0	-8.32	8.58	2013	2013	MS2	0.0795455	7	88	160927_OhGZ_IP Rbc 1.raw
High	A	2	LGLSGKNYGR	120	Unambiguous	Ribulose bisphosphate carboxylase large chain OS=Paulinella chromatophora GN=rbcL PE=3 SV=1 - [RBL_PAUCH]|Ribulose bisphosphate carboxylase large chain OS=Phaeodactylum tricornutum (strain CCAP 1055/1) GN=rbcL PE=3 SV=1 - [RBL_PHATC]|Ribulose bisphosphate carboxylase large chain OS=Pyropia suborbiculata GN=rbcL PE=3 SV=2 - [RBL_PORCA]|Ribulose bisphosphate carboxylase large chain OS=Pylaiella lit…	53	2	Q9TK52;P23651		HCD	1	0	1	1		N/A	0.00015	33	44	37	62	5199	1	30	100	20810	2	532.792	1064.58	0	-8.14	8.89	2082	2082	MS2	0.102273	9	88	160927_OhGZ_IP Rbc 1.raw
High	A	2	LGLSGKNYGR	120	Unambiguous	Ribulose bisphosphate carboxylase large chain OS=Paulinella chromatophora GN=rbcL PE=3 SV=1 - [RBL_PAUCH]|Ribulose bisphosphate carboxylase large chain OS=Phaeodactylum tricornutum (strain CCAP 1055/1) GN=rbcL PE=3 SV=1 - [RBL_PHATC]|Ribulose bisphosphate carboxylase large chain OS=Pyropia suborbiculata GN=rbcL PE=3 SV=2 - [RBL_PORCA]|Ribulose bisphosphate carboxylase large chain OS=Pylaiella lit…	53	2	Q9TK52;P23651		HCD	1	0	1	1	113100000	N/A	2.1e-05	35	44	37	71	5199	1	1	100	170500	2	532.792	1064.58	0	-8.14	8.37	1960	1960	MS2	0.102273	9	88	160927_OhGZ_IP Rbc 1.raw
High	A	2	LGLSGKNYGR	120	Unambiguous	Ribulose bisphosphate carboxylase large chain OS=Paulinella chromatophora GN=rbcL PE=3 SV=1 - [RBL_PAUCH]|Ribulose bisphosphate carboxylase large chain OS=Phaeodactylum tricornutum (strain CCAP 1055/1) GN=rbcL PE=3 SV=1 - [RBL_PHATC]|Ribulose bisphosphate carboxylase large chain OS=Pyropia suborbiculata GN=rbcL PE=3 SV=2 - [RBL_PORCA]|Ribulose bisphosphate carboxylase large chain OS=Pylaiella lit…	53	2	Q9TK52;P23651		HCD	1	0	1	1	494000	N/A	0.053	20	43	36	37	4856	1	28	100	83110	3	355.53	1064.58	0	-7.72	9.2	2145	2145	MS2	0.0795455	7	88	160927_OhGZ_IP Rbc 1.raw
High	A	2	LGLSGKNYGR	120	Unambiguous	Ribulose bisphosphate carboxylase large chain OS=Paulinella chromatophora GN=rbcL PE=3 SV=1 - [RBL_PAUCH]|Ribulose bisphosphate carboxylase large chain OS=Phaeodactylum tricornutum (strain CCAP 1055/1) GN=rbcL PE=3 SV=1 - [RBL_PHATC]|Ribulose bisphosphate carboxylase large chain OS=Pyropia suborbiculata GN=rbcL PE=3 SV=2 - [RBL_PORCA]|Ribulose bisphosphate carboxylase large chain OS=Pylaiella lit…	53	2	Q9TK52;P23651		HCD	1	0	1	1	226900000	N/A	0.008	31	43	36	45	4856	1	1	100	2795000	3	355.53	1064.58	0	-7.38	8.04	1883	1883	MS2	0.136364	12	88	160927_OhGZ_IP Rbc 1.raw
High	A	2	VALEAMILAR	138	Unambiguous	Ribulose bisphosphate carboxylase large chain OS=Oligotropha carboxidovorans (strain ATCC 49405 / DSM 1227 / OM5) GN=cbbL PE=2 SV=1 - [RBL_OLICO]|Ribulose bisphosphate carboxylase large chain OS=Phaeodactylum tricornutum (strain CCAP 1055/1) GN=rbcL PE=3 SV=1 - [RBL_PHATC]	19	1	Q9TK52		HCD	1	0	1	1	1589000	N/A	0.0047	37	44	37	47	5095	0	31	100	28570	2	543.817	1086.63	0	-7.39	29.73	6724	6724	MS2	0.111111	8	72	160927_OhGZ_IP Rbc 1.raw
High	A	2	VALEAmILAR	138	Unambiguous	Ribulose bisphosphate carboxylase large chain OS=Oligotropha carboxidovorans (strain ATCC 49405 / DSM 1227 / OM5) GN=cbbL PE=2 SV=1 - [RBL_OLICO]|Ribulose bisphosphate carboxylase large chain OS=Phaeodactylum tricornutum (strain CCAP 1055/1) GN=rbcL PE=3 SV=1 - [RBL_PHATC]	19	1	Q9TK52	M6(Oxidation)	HCD	1	0	1	1	11220000	N/A	2.2e-05	36	43	36	70	4291	0	1	100	20770	2	551.814	1102.62	0	-6.88	23.44	5442	5442	MS2	0.111111	8	72	160927_OhGZ_IP Rbc 1.raw
High	A	2	DNDLILHLHR	174	Unambiguous	Ribulose bisphosphate carboxylase large chain OS=Phaeodactylum tricornutum (strain CCAP 1055/1) GN=rbcL PE=3 SV=1 - [RBL_PHATC]	1	1	Q9TK52		HCD	1	0	1	1	7032000	N/A	0.00066	25	44	37	56	5291	0	33	100	16040	2	623.334	1245.66	0	-7.48	17.85	4145	4145	MS2	0.0673077	7	104	160927_OhGZ_IP Rbc 1.raw
High	A	2	DNDLILHLHR	174	Unambiguous	Ribulose bisphosphate carboxylase large chain OS=Phaeodactylum tricornutum (strain CCAP 1055/1) GN=rbcL PE=3 SV=1 - [RBL_PHATC]	1	1	Q9TK52		HCD	1	0	1	1	75000000	N/A	0.11	25	44	37	34	5291	0	40	100	17280	3	415.892	1245.66	0	-7.44	17.8	4133	4133	MS2	0.0480769	5	104	160927_OhGZ_IP Rbc 1.raw
High	A	2	DNDLILHLHR	174	Unambiguous	Ribulose bisphosphate carboxylase large chain OS=Phaeodactylum tricornutum (strain CCAP 1055/1) GN=rbcL PE=3 SV=1 - [RBL_PHATC]	1	1	Q9TK52		HCD	1	0	1	1	75000000	N/A	0.0051	32	44	37	48	5826	0	9	100	77790	3	415.892	1245.66	0	-7.3	18.31	4254	4254	MS2	0.0480769	5	104	160927_OhGZ_IP Rbc 1.raw
High	A	2	MGYWDAAYAVK	192	Unambiguous	Ribulose bisphosphate carboxylase large chain OS=Phaeodactylum tricornutum (strain CCAP 1055/1) GN=rbcL PE=3 SV=1 - [RBL_PHATC]	1	1	Q9TK52		HCD	1	0	1	1	35180000	N/A	0.099	19	44	37	35	5923	0	0	100	21400	2	637.792	1274.58	0	-7.68	27.01	6205	6205	MS2	0.075	6	80	160927_OhGZ_IP Rbc 1.raw
High	A	2	MGYWDAAYAVK	192	Unambiguous	Ribulose bisphosphate carboxylase large chain OS=Phaeodactylum tricornutum (strain CCAP 1055/1) GN=rbcL PE=3 SV=1 - [RBL_PHATC]	1	1	Q9TK52		HCD	1	0	1	1	35180000	N/A	5.2e-05	17	44	37	68	6205	0	0	100	804100	2	637.793	1274.58	0	-7.49	26.5	6107	6107	MS2	0.1	8	80	160927_OhGZ_IP Rbc 1.raw
High	A	2	mGYWDAAYAVK	192	Unambiguous	Ribulose bisphosphate carboxylase large chain OS=Phaeodactylum tricornutum (strain CCAP 1055/1) GN=rbcL PE=3 SV=1 - [RBL_PHATC]	1	1	Q9TK52	M1(Oxidation)	HCD	1	0	1	1	26630000	N/A	3.4e-05	24	44	37	69	5841	0	0	100	1206000	2	645.79	1290.57	-0.01	-8.09	24	5562	5562	MS2	0.125	10	80	160927_OhGZ_IP Rbc 1.raw
High	A	2	mGYWDAAYAVK	192	Unambiguous	Ribulose bisphosphate carboxylase large chain OS=Phaeodactylum tricornutum (strain CCAP 1055/1) GN=rbcL PE=3 SV=1 - [RBL_PHATC]	1	1	Q9TK52	M1(Oxidation)	HCD	1	0	1	1	240400	N/A	0.027	27	44	37	40	5840	0	16	100	13660	2	645.79	1290.57	-0.01	-7.9	22.96	5334	5334	MS2	0.075	6	80	160927_OhGZ_IP Rbc 1.raw
High	A	2	mGYWDAAYAVK	192	Unambiguous	Ribulose bisphosphate carboxylase large chain OS=Phaeodactylum tricornutum (strain CCAP 1055/1) GN=rbcL PE=3 SV=1 - [RBL_PHATC]	1	1	Q9TK52	M1(Oxidation)	HCD	1	0	1	1		N/A	0.14	24	45	38	34	6646	0	23	100	10600	2	645.79	1290.57	0	-7.33	24.53	5673	5673	MS2	0.0625	5	80	160927_OhGZ_IP Rbc 1.raw
High	A	2	mGYWDAAYAVK	192	Unambiguous	Ribulose bisphosphate carboxylase large chain OS=Phaeodactylum tricornutum (strain CCAP 1055/1) GN=rbcL PE=3 SV=1 - [RBL_PHATC]	1	1	Q9TK52	M1(Oxidation)	HCD	1	0	1	1	296700	N/A	0.035	28	44	37	39	5975	0	3	100	21270	2	645.791	1290.57	0	-6.01	25.03	5783	5783	MS2	0.0875	7	80	160927_OhGZ_IP Rbc 1.raw
High	A	2	FLYcMEGINR	205	Selected	Ribulose bisphosphate carboxylase large chain OS=Phaeodactylum tricornutum (strain CCAP 1055/1) GN=rbcL PE=3 SV=1 - [RBL_PHATC]	2	1	Q9TK52	C4(Carbamidomethyl)	HCD		0	2	2	125600000	N/A	0.0021	25	44	37	52	6119	0	1	100	2341000	2	651.797	1302.59	-0.01	-8.55	25.08	5793	5793	MS2	0.0789474	6	76	160927_OhGZ_IP Rbc 1.raw
High	A	2	FLYcMEGINR	205	Selected	Ribulose bisphosphate carboxylase large chain OS=Phaeodactylum tricornutum (strain CCAP 1055/1) GN=rbcL PE=3 SV=1 - [RBL_PHATC]	2	1	Q9TK52	C4(Carbamidomethyl)	HCD		0	2	2		N/A	0.029	27	44	38	40	6324	0	60	100	6563	2	651.797	1302.59	-0.01	-7.98	26.68	6145	6145	MS2	0.0657895	5	76	160927_OhGZ_IP Rbc 1.raw
High	A	2	FLYcMEGINR	205	Selected	Ribulose bisphosphate carboxylase large chain OS=Phaeodactylum tricornutum (strain CCAP 1055/1) GN=rbcL PE=3 SV=1 - [RBL_PHATC]	2	1	Q9TK52	C4(Carbamidomethyl)	HCD		0	2	2		N/A	0.012	31	45	38	44	6328	0	2	100	17300	2	651.797	1302.59	0	-7.52	26.1	6015	6015	MS2	0.0657895	5	76	160927_OhGZ_IP Rbc 1.raw
High	A	2	FLYcMEGINR	205	Selected	Ribulose bisphosphate carboxylase large chain OS=Phaeodactylum tricornutum (strain CCAP 1055/1) GN=rbcL PE=3 SV=1 - [RBL_PHATC]	2	1	Q9TK52	C4(Carbamidomethyl)	HCD		0	2	2		N/A	0.0019	27	44	37	52	6132	0	5	100	32740	2	651.797	1302.59	0	-7.42	25.59	5905	5905	MS2	0.0789474	6	76	160927_OhGZ_IP Rbc 1.raw
High	A	2	FLYcmEGINR	205	Unambiguous	Ribulose bisphosphate carboxylase large chain OS=Phaeodactylum tricornutum (strain CCAP 1055/1) GN=rbcL PE=3 SV=1 - [RBL_PHATC]	2	1	Q9TK52	C4(Carbamidomethyl); M5(Oxidation)	HCD	1	0	1	1	126800000	N/A	0.00099	37	44	37	55	5849	0	7	100	126500	2	659.795	1318.58	-0.01	-7.64	19.48	4532	4532	MS2	0.118421	9	76	160927_OhGZ_IP Rbc 1.raw
High	A	2	FLYcmEGINR	205	Selected	Ribulose bisphosphate carboxylase large chain OS=Phaeodactylum tricornutum (strain CCAP 1055/1) GN=rbcL PE=3 SV=1 - [RBL_PHATC]	2	1	Q9TK52	C4(Carbamidomethyl); M5(Oxidation)	HCD		0	2	2		N/A	0.021	21	44	37	42	5850	0	15	100	20910	2	659.795	1318.58	0	-7.55	20.01	4659	4659	MS2	0.0921053	7	76	160927_OhGZ_IP Rbc 1.raw
High	A	2	FLYcmEGINR	205	Selected	Ribulose bisphosphate carboxylase large chain OS=Phaeodactylum tricornutum (strain CCAP 1055/1) GN=rbcL PE=3 SV=1 - [RBL_PHATC]	2	1	Q9TK52	C4(Carbamidomethyl); M5(Oxidation)	HCD		0	2	2		N/A	0.046	24	44	37	38	5642	0	7	100	10430	2	659.795	1318.58	0	-7.27	20.56	4789	4789	MS2	0.0789474	6	76	160927_OhGZ_IP Rbc 1.raw
High	A	2	FLYcmEGINR	205	Selected	Ribulose bisphosphate carboxylase large chain OS=Phaeodactylum tricornutum (strain CCAP 1055/1) GN=rbcL PE=3 SV=1 - [RBL_PHATC]	2	1	Q9TK52	C4(Carbamidomethyl); M5(Oxidation)	HCD		0	2	2		N/A	0.0039	25	44	37	49	5837	0	12	100	10200	2	659.795	1318.58	0	-6.53	21.08	4910	4910	MS2	0.0921053	7	76	160927_OhGZ_IP Rbc 1.raw
High	A	2	FLYcmEGINR	205	Unambiguous	Ribulose bisphosphate carboxylase large chain OS=Phaeodactylum tricornutum (strain CCAP 1055/1) GN=rbcL PE=3 SV=1 - [RBL_PHATC]	2	1	Q9TK52	C4(Carbamidomethyl); M5(Oxidation)	HCD	1	0	1	1	432400	N/A	0.0016	37	44	37	53	6039	0	32	100	17020	3	440.2	1318.58	0	-5.85	19.11	4442	4442	MS2	0.0921053	7	76	160927_OhGZ_IP Rbc 1.raw
High	A	2	YGIPLLGATVKPK	269	Unambiguous	Ribulose bisphosphate carboxylase large chain OS=Phaeodactylum tricornutum (strain CCAP 1055/1) GN=rbcL PE=3 SV=1 - [RBL_PHATC]	1	1	Q9TK52		HCD	1	0	1	1	4314000	N/A	0.0021	30	39	32	46	1799	0	17	100	52990	3	452.943	1356.82	0	-7.06	24.1	5587	5587	MS2	0.0769231	8	104	160927_OhGZ_IP Rbc 1.raw
High	A	2	SDRYESGVIPYAK	309	Unambiguous	Ribulose bisphosphate carboxylase large chain OS=Phaeodactylum tricornutum (strain CCAP 1055/1) GN=rbcL PE=3 SV=1 - [RBL_PHATC]	6	1	Q9TK52		HCD	1	0	1	1	3771000	N/A	0.021	27	45	38	43	7862	1	9	100	156100	3	495.58	1484.73	0	-7.52	15.73	3652	3652	MS2	0.0808824	11	136	160927_OhGZ_IP Rbc 1.raw
High	A	2	LEDMRIPHSYLK	318	Unambiguous	Ribulose bisphosphate carboxylase large chain OS=Phaeodactylum tricornutum (strain CCAP 1055/1) GN=rbcL PE=3 SV=1 - [RBL_PHATC]	5	1	Q9TK52		HCD	1	0	1	1	6285000	N/A	5.6	17	45	38	18	7158	1	4	100	193000	3	501.262	1501.77	0	-7.18	17.33	4029	4029	MS2	0.103448	12	116	160927_OhGZ_IP Rbc 1.raw
High	A	2	LEDmRIPHSYLK	318	Unambiguous	Ribulose bisphosphate carboxylase large chain OS=Phaeodactylum tricornutum (strain CCAP 1055/1) GN=rbcL PE=3 SV=1 - [RBL_PHATC]	5	1	Q9TK52	M4(Oxidation)	HCD	1	0	1	1	11900000	N/A	0.73	21	45	38	27	7013	1	9	100	210000	3	506.594	1517.77	0	-7.05	12.59	2940	2940	MS2	0.0862069	10	116	160927_OhGZ_IP Rbc 1.raw
High	A	2	McGVDHIHAGTVVGK	346	Unambiguous	Ribulose bisphosphate carboxylase large chain OS=Pylaiella littoralis GN=rbcL PE=3 SV=1 - [RBL_PYLLI]|Ribulose bisphosphate carboxylase large chain OS=Phaeodactylum tricornutum (strain CCAP 1055/1) GN=rbcL PE=3 SV=1 - [RBL_PHATC]	3	2	P23651;Q9TK52	C2(Carbamidomethyl)	HCD	1	0	1	1	4153000	N/A	1.6	14	45	38	24	7651	0	7	100	27960	3	527.59	1580.75	0	-8.36	11.84	2764	2764	MS2	0.0892857	10	112	160927_OhGZ_IP Rbc 1.raw
High	A	2	McGVDHIHAGTVVGK	346	Unambiguous	Ribulose bisphosphate carboxylase large chain OS=Pylaiella littoralis GN=rbcL PE=3 SV=1 - [RBL_PYLLI]|Ribulose bisphosphate carboxylase large chain OS=Phaeodactylum tricornutum (strain CCAP 1055/1) GN=rbcL PE=3 SV=1 - [RBL_PHATC]	3	2	P23651;Q9TK52	C2(Carbamidomethyl)	HCD	1	0	1	1	5730000	N/A	1.9	14	45	38	23	7652	0	38	100	168600	4	395.944	1580.75	0	-8.29	11.9	2773	2773	MS2	0.0714286	8	112	160927_OhGZ_IP Rbc 1.raw
High	A	2	ERFLYcMEGINR	348	Unambiguous	Ribulose bisphosphate carboxylase large chain OS=Phaeodactylum tricornutum (strain CCAP 1055/1) GN=rbcL PE=3 SV=1 - [RBL_PHATC]	2	1	Q9TK52	C6(Carbamidomethyl)	HCD	1	0	1	1	966600	N/A	0.049	38	45	38	39	7645	1	16	100	36320	3	529.914	1587.73	0	-7.66	22.51	5229	5229	MS2	0.09375	12	128	160927_OhGZ_IP Rbc 1.raw
High	A	2	mcGVDHIHAGTVVGK	346	Unambiguous	Ribulose bisphosphate carboxylase large chain OS=Pylaiella littoralis GN=rbcL PE=3 SV=1 - [RBL_PYLLI]|Ribulose bisphosphate carboxylase large chain OS=Phaeodactylum tricornutum (strain CCAP 1055/1) GN=rbcL PE=3 SV=1 - [RBL_PHATC]	3	2	P23651;Q9TK52	M1(Oxidation); C2(Carbamidomethyl)	HCD	1	0	1	1	3825000	N/A	1	15	45	38	26	7747	0	2	100	104400	4	399.943	1596.75	0	-8.23	9.41	2196	2196	MS2	0.0625	7	112	160927_OhGZ_IP Rbc 1.raw
High	A	2	mcGVDHIHAGTVVGK	346	Unambiguous	Ribulose bisphosphate carboxylase large chain OS=Pylaiella littoralis GN=rbcL PE=3 SV=1 - [RBL_PYLLI]|Ribulose bisphosphate carboxylase large chain OS=Phaeodactylum tricornutum (strain CCAP 1055/1) GN=rbcL PE=3 SV=1 - [RBL_PHATC]	3	2	P23651;Q9TK52	M1(Oxidation); C2(Carbamidomethyl)	HCD	1	0	1	1	2898000	N/A	0.13	15	45	38	35	7784	0	7	100	80880	3	532.921	1596.75	0	-8	9.41	2197	2197	MS2	0.107143	12	112	160927_OhGZ_IP Rbc 1.raw
High	A	2	ERFLYcmEGINR	348	Unambiguous	Ribulose bisphosphate carboxylase large chain OS=Phaeodactylum tricornutum (strain CCAP 1055/1) GN=rbcL PE=3 SV=1 - [RBL_PHATC]	2	1	Q9TK52	C6(Carbamidomethyl); M7(Oxidation)	HCD	1	0	1	1	4512000	N/A	0.0058	38	45	38	48	7724	1	42	100	25020	3	535.245	1603.72	0	-8.56	16.73	3879	3879	MS2	0.09375	12	128	160927_OhGZ_IP Rbc 1.raw
High	A	2	TFQGPATGVIVERER	370	Unambiguous	Ribulose bisphosphate carboxylase large chain OS=Phaeodactylum tricornutum (strain CCAP 1055/1) GN=rbcL PE=3 SV=1 - [RBL_PHATC]	4	1	Q9TK52		HCD	1	0	1	1	13240000	N/A	0.023	38	45	38	41	6375	1	8	100	80990	3	553.962	1659.87	0	-6.69	17.06	3962	3962	MS2	0.08125	13	160	160927_OhGZ_IP Rbc 1.raw
High	A	2	LNKYGIPLLGATVKPK	380	Unambiguous	Ribulose bisphosphate carboxylase large chain OS=Phaeodactylum tricornutum (strain CCAP 1055/1) GN=rbcL PE=3 SV=1 - [RBL_PHATC]	1	1	Q9TK52		HCD	1	0	1	1	7709000	N/A	0.0038	15	34	27	39	555	1	26	100	33820	3	571.35	1712.03	0	-7.21	21.25	4953	4953	MS2	0.0340909	6	176	160927_OhGZ_IP Rbc 1.raw
High	A	2	LNKYGIPLLGATVKPK	380	Unambiguous	Ribulose bisphosphate carboxylase large chain OS=Phaeodactylum tricornutum (strain CCAP 1055/1) GN=rbcL PE=3 SV=1 - [RBL_PHATC]	1	1	Q9TK52		HCD	1	0	1	1	9977000	N/A	0.0031	15	33	26	39	433	1	34	100	45020	4	428.764	1712.03	0	-7.04	21.25	4952	4952	MS2	0.0454545	8	176	160927_OhGZ_IP Rbc 1.raw
High	A	2	NEGADYFNSDIGPQILR	403	Unambiguous	Ribulose bisphosphate carboxylase large chain OS=Phaeodactylum tricornutum (strain CCAP 1055/1) GN=rbcL PE=3 SV=1 - [RBL_PHATC]	1	1	Q9TK52		HCD	1	0	1	1	8497000	N/A	0.013	18	47	40	46	10025	0	1	100	46230	2	954.95	1908.89	-0.01	-8.11	32.83	7287	7287	MS2	0.0364583	7	192	160927_OhGZ_IP Rbc 1.raw
High	A	2	FLYcMEGINRASAATGETK	413	Unambiguous	Ribulose bisphosphate carboxylase large chain OS=Phaeodactylum tricornutum (strain CCAP 1055/1) GN=rbcL PE=3 SV=1 - [RBL_PHATC]	1	1	Q9TK52	C4(Carbamidomethyl)	HCD	1	0	1	1	1106000	N/A	0.81	19	47	40	28	10431	1	3	100	19400	3	706.998	2118.98	-0.01	-7.52	21.96	5112	5112	MS2	0.048913	9	184	160927_OhGZ_IP Rbc 1.raw
High	A	2	FLYcmEGINRASAATGETK	413	Unambiguous	Ribulose bisphosphate carboxylase large chain OS=Phaeodactylum tricornutum (strain CCAP 1055/1) GN=rbcL PE=3 SV=1 - [RBL_PHATC]	1	1	Q9TK52	C4(Carbamidomethyl); M5(Oxidation)	HCD	1	0	1	1	712100	N/A	3.6	16	47	40	22	10843	1	3	100	12690	3	712.328	2134.97	-0.01	-9.05	17.67	4104	4104	MS2	0.0434783	8	184	160927_OhGZ_IP Rbc 1.raw
High	A	2	SYSVQANPEGGRY	290	Unambiguous	Ribulose bisphosphate carboxylase small chain OS=Cylindrotheca sp. (strain N1) GN=rbcS PE=3 SV=1 - [RBS_CYLSN]	1	1	P24683;Q9TK51		HCD	1	0	1	1		N/A	0.041	24	44	37	39	6020	1	67	100	12050	2	714.324	1427.64	-0.01	-9.37	16.7	3873	3873	MS2	0.047619	6	126	160927_OhGZ_IP Rbc 1.raw
High	A	2	SYSVQANPEGGRY	290	Unambiguous	Ribulose bisphosphate carboxylase small chain OS=Cylindrotheca sp. (strain N1) GN=rbcS PE=3 SV=1 - [RBS_CYLSN]	1	1	P24683;Q9TK51		HCD	1	0	1	1		N/A	0.013	17	44	37	44	6131	1	38	100	11140	2	714.325	1427.64	-0.01	-8.43	18.14	4212	4212	MS2	0.0396825	5	126	160927_OhGZ_IP Rbc 1.raw
High	A	2	SYSVQANPEGGRY	290	Unambiguous	Ribulose bisphosphate carboxylase small chain OS=Cylindrotheca sp. (strain N1) GN=rbcS PE=3 SV=1 - [RBS_CYLSN]	1	1	P24683;Q9TK51		HCD	1	0	1	1		N/A	0.017	20	44	37	43	6183	1	67	100	8618	2	714.325	1427.64	-0.01	-8.34	17.62	4092	4092	MS2	0.0396825	5	126	160927_OhGZ_IP Rbc 1.raw
High	A	2	SYSVQANPEGGRY	290	Unambiguous	Ribulose bisphosphate carboxylase small chain OS=Cylindrotheca sp. (strain N1) GN=rbcS PE=3 SV=1 - [RBS_CYLSN]	1	1	P24683;Q9TK51		HCD	1	0	1	1		N/A	0.0006	23	45	38	57	6405	1	38	100	65050	2	714.326	1427.64	-0.01	-7.91	15.1	3512	3512	MS2	0.0555556	7	126	160927_OhGZ_IP Rbc 1.raw
High	A	2	SYSVQANPEGGRY	290	Unambiguous	Ribulose bisphosphate carboxylase small chain OS=Cylindrotheca sp. (strain N1) GN=rbcS PE=3 SV=1 - [RBS_CYLSN]	1	1	P24683;Q9TK51		HCD	1	0	1	1		N/A	0.18	15	45	38	33	6539	1	32	100	34910	2	714.326	1427.64	-0.01	-7.31	15.64	3632	3632	MS2	0.0396825	5	126	160927_OhGZ_IP Rbc 1.raw
High	A	2	SYSVQANPEGGRY	290	Unambiguous	Ribulose bisphosphate carboxylase small chain OS=Cylindrotheca sp. (strain N1) GN=rbcS PE=3 SV=1 - [RBS_CYLSN]	1	1	P24683;Q9TK51		HCD	1	0	1	1		N/A	0.0034	17	45	38	50	6507	1	30	100	20430	2	714.326	1427.64	-0.01	-7.23	16.14	3742	3742	MS2	0.047619	6	126	160927_OhGZ_IP Rbc 1.raw
High	A	2	GWAmNVEWTDDPHPR	396	Unambiguous	Ribulose bisphosphate carboxylase small chain OS=Cylindrotheca sp. (strain N1) GN=rbcS PE=3 SV=1 - [RBS_CYLSN]	3	1	P24683;Q9TK51	M4(Oxidation)	HCD	1	0	1	1	10820000	N/A	3.1e-05	18	45	38	71	7514	0	1	100	328100	3	609.597	1826.78	0	-7.51	21.24	4950	4950	MS2	0.0592105	9	152	160927_OhGZ_IP Rbc 1.raw

## Sheet: XL IP Rbc 1 Peptides
Confidence Level	Search ID	Processing Node No	Sequence	Unique Sequence ID	PSM Ambiguity	Protein Descriptions	# Proteins	# Protein Groups	Protein Group Accessions	Modifications	Activation Type	DeltaScore	DeltaCn	Rank	Search Engine Rank	Precursor Area	QuanResultID	Exp Value	Homology Threshold	Identity High	Identity Middle	IonScore	Peptides Matched	# Missed Cleavages	Isolation Interference [%]	Ion Inject Time [ms]	Intensity	Charge	m/z [Da]	MH+ [Da]	Delta Mass [Da]	Delta Mass [PPM]	RT [min]	First Scan	Last Scan	MS Order	Ions Matched	Matched Ions	Total Ions	Spectrum File	Annotation
High	A	2	LALISGR	1	Unambiguous	Phatr2a_44510	2	1	Phatr2a_44510		HCD	1	0	1	1	223000	N/A	0.0051	22	29	22	33	189	0	41	100	8782	2	365.232	729.456	0	-8.05	15.5	3160	3160	MS2	0.125	6	48	160927_OhGZ_XL IP Rbc 1.raw
High	A	2	RGLVMR	2	Selected	Phatr2a_40962	4	1	Phatr2a_40962		HCD	0.1143	0	1	1	978600	N/A	0.0022	21	28	21	35	144	1	33	100	6956	2	366.218	731.428	0	-8.74	8.68	1732	1732	MS2	0.0833333	5	60	160927_OhGZ_XL IP Rbc 1.raw
High	A	2	AAAIVMR	3	Rejected	Phatr2a_42553	1	0			HCD		0.1143	2	2	978600	N/A	0.0061	21	28	21	31	144	0	33	100	6956	2	366.218	731.428	0	6.61	8.68	1732	1732	MS2	0.0833333	4	48	160927_OhGZ_XL IP Rbc 1.raw
High	A	2	MQIFVK	5	Unambiguous	Phatr2a_56371	4	1	Phatr2a_56371		HCD	1	0	1	1	133500	N/A	0.00053	20	27	20	40	102	0	45	100	10500	2	383.218	765.429	0	-5.6	17.31	3519	3519	MS2	0.0892857	5	56	160927_OhGZ_XL IP Rbc 1.raw
High	A	2	TGLFLDPK	8	Unambiguous	Phatr2a_56423	1	1	Phatr2a_56423		HCD	1	0	1	1	1042000	N/A	0.00019	21	28	21	46	150	0	50	100	51250	2	445.749	890.491	0	-8.12	22.79	4635	4635	MS2	0.107143	6	56	160927_OhGZ_XL IP Rbc 1.raw
High	A	2	LYSIASTR	9	Unambiguous	Phatr2a_23717	4	1	Phatr2a_23717		HCD	1	0	1	1	318900	N/A	0.0026	15	27	20	34	117	0	60	100	8407	2	455.75	910.493	0	-6.73	13.32	2708	2708	MS2	0.0892857	5	56	160927_OhGZ_XL IP Rbc 1.raw
High	A	2	GGSVVSFNR	10	Unambiguous	Phatr2a_49957	1	1	Phatr2a_49957		HCD	1	0	1	1	6621000	N/A	0.00047	21	28	21	42	154	0	25	100	152500	2	461.737	922.467	0	-7.26	12.59	2555	2555	MS2	0.0735294	5	68	160927_OhGZ_XL IP Rbc 1.raw
High	A	2	TPAAAIYVR	13	Unambiguous	Phatr2a_46529	1	1	Phatr2a_46529		HCD	1	0	1	1	3119000	N/A	0.0001	16	28	21	49	157	0	12	100	81950	2	481.274	961.54	0	-7.14	14.74	3001	3001	MS2	0.09375	6	64	160927_OhGZ_XL IP Rbc 1.raw
High	A	2	VGIWYGDR	14	Unambiguous	Phatr2a_56394	1	1	Phatr2a_56394		HCD	1	0	1	1	490500	N/A	6.4e-06	20	27	20	59	105	0	17	100	11330	2	483.243	965.478	0	-5.74	21.4	4357	4357	MS2	0.107143	6	56	160927_OhGZ_XL IP Rbc 1.raw
High	A	2	LPLQDVYK	15	Unambiguous	Phatr2a_18475	2	1	Phatr2a_18475		HCD	1	0	1	1	177200	N/A	0.0066	18	28	21	31	151	0	50	100	8422	2	488.275	975.543	0	-8.05	20.74	4227	4227	MS2	0.0972222	7	72	160927_OhGZ_XL IP Rbc 1.raw
High	A	2	SVFPSLIGR	16	Unambiguous	Phatr2a_29136	1	1	Phatr2a_29136		HCD	1	0	1	1	727100	N/A	0.0035	15	29	22	34	167	0	36	100	10510	2	488.282	975.556	0	-6.57	29.29	5882	5882	MS2	0.09375	6	64	160927_OhGZ_XL IP Rbc 1.raw
High	A	2	IGGIGTVPVGR	20	Unambiguous	Phatr2a_18475	2	1	Phatr2a_18475		HCD	1	0	1	1	1074000	N/A	1.4e-06	16	23	16	62	46	0	42	100	22360	2	513.305	1025.6	0	-7.25	19.34	3936	3936	MS2	0.1125	9	80	160927_OhGZ_XL IP Rbc 1.raw
High	A	2	GIDTVLFER	22	Unambiguous	Phatr2a_56350	1	1	Phatr2a_56350		HCD	1	0	1	1	128300	N/A	0.00046	16	29	22	43	178	0	35	100	11160	2	525.281	1049.56	0	-7.18	28.84	5802	5802	MS2	0.09375	6	64	160927_OhGZ_XL IP Rbc 1.raw
High	A	2	LPGTIDYSGK	23	Unambiguous	Phatr2a_56300	1	1	Phatr2a_56300		HCD	1	0	1	1	1308000	N/A	5e-06	16	28	21	62	154	0	33	100	44010	2	525.774	1050.54	0	-6.59	16.9	3434	3434	MS2	0.125	9	72	160927_OhGZ_XL IP Rbc 1.raw
High	A	2	GLGAGGDPDVGR	25	Unambiguous	Phatr2a_48370	1	1	Phatr2a_48370		HCD	1	0	1	1	79230	N/A	0.011	14	29	22	29	171	0	53	100	8468	2	535.761	1070.52	0	-6.81	10.62	2134	2134	MS2	0.0681818	6	88	160927_OhGZ_XL IP Rbc 1.raw
High	A	2	TGLFLDPKGR	28	Unambiguous	Phatr2a_56423	1	1	Phatr2a_56423		HCD	1	0	1	1	716100	N/A	0.00029	15	28	21	44	128	1	44	100	14520	3	368.542	1103.61	0	-7.2	17.03	3462	3462	MS2	0.0625	5	80	160927_OhGZ_XL IP Rbc 1.raw
High	A	2	PVSLGINGFGR	30	Unambiguous	Phatr2a_51128	2	1	Phatr2a_51128		HCD	1	0	1	1	2686000	N/A	5.6e-07	17	28	21	71	145	0	8	100	74590	2	558.808	1116.61	0	-7.28	26.77	5401	5401	MS2	0.0729167	7	96	160927_OhGZ_XL IP Rbc 1.raw
High	A	2	LVDmcIEPK	29	Unambiguous	Phatr2a_56423	1	1	Phatr2a_56423	M4(Oxidation); C5(Carbamidomethyl)	HCD	1	0	1	1	624400	N/A	0.0034	15	27	20	33	123	0	0	100	10150	2	560.768	1120.53	0	-8.38	13.01	2643	2643	MS2	0.109375	7	64	160927_OhGZ_XL IP Rbc 1.raw
High	A	2	AWAVEEEIGK	32	Unambiguous	Phatr2a_56423	1	1	Phatr2a_56423		HCD	1	0	1	1	291000	N/A	7.9e-05	21	28	21	49	134	0	28	100	12710	2	566.284	1131.56	0	-6.55	23.31	4739	4739	MS2	0.0972222	7	72	160927_OhGZ_XL IP Rbc 1.raw
High	A	2	YAmVKWSPR	33	Unambiguous	Phatr2a_49957	1	1	Phatr2a_49957	M3(Oxidation)	HCD	1	0	1	1	2178000	N/A	0.011	14	29	22	29	197	1	28	100	14790	3	385.196	1153.57	0	-7.82	12.34	2501	2501	MS2	0.0625	5	80	160927_OhGZ_XL IP Rbc 1.raw
High	A	2	AVSAAELKAALK	35	Unambiguous	Phatr2a_51128	2	1	Phatr2a_51128		HCD	1	0	1	1	197700	N/A	0.00029	15	26	19	42	95	1	8	100	11760	3	391.237	1171.7	0	-5.69	17.64	3589	3589	MS2	0.0576923	6	104	160927_OhGZ_XL IP Rbc 1.raw
High	A	2	ESAQSIIDGGAK	36	Unambiguous	Phatr2a_56429	1	1	Phatr2a_56429		HCD	1	0	1	1	584800	N/A	0.0005	15	28	21	42	157	0	8	100	41060	2	588.295	1175.58	0	-7.22	15.24	3106	3106	MS2	0.0666667	8	120	160927_OhGZ_XL IP Rbc 1.raw
High	A	2	APFFELPNSR	37	Unambiguous	Phatr2a_20577	1	1	Phatr2a_20577		HCD	1	0	1	1	69120	N/A	0.0022	15	28	21	36	157	0	24	100	3644	2	589.299	1177.59	0	-7.11	29.71	5962	5962	MS2	0.0625	5	80	160927_OhGZ_XL IP Rbc 1.raw
High	A	2	LVDLAIYTSGK	38	Unambiguous	Phatr2a_51128	2	1	Phatr2a_51128		HCD	1	0	1	1	619400	N/A	0.00078	15	26	20	38	100	0	33	100	6621	2	590.33	1179.65	0	-7.22	27.65	5573	5573	MS2	0.075	6	80	160927_OhGZ_XL IP Rbc 1.raw
High	A	2	DAGAISGLNVLR	39	Unambiguous	Phatr2a_56366	1	1	Phatr2a_56366		HCD	1	0	1	1	193100	N/A	0.0027	19	26	19	32	87	0	58	100	7621	2	593.329	1185.65	0	-6.75	30.01	6009	6009	MS2	0.06	6	100	160927_OhGZ_XL IP Rbc 1.raw
High	A	2	YLYIGcVDAR	41	Unambiguous	Phatr2a_51305	2	1	Phatr2a_51305	C6(Carbamidomethyl)	HCD	1	0	1	1	2416000	N/A	1.1e-05	16	29	22	59	184	0	6	100	43460	2	615.298	1229.59	0	-7.38	24.8	5022	5022	MS2	0.111111	8	72	160927_OhGZ_XL IP Rbc 1.raw
High	A	2	LGKPEEVAGMAR	43	Unambiguous	Phatr2a_20900	1	1	Phatr2a_20900		HCD	1	0	1	1	373000	N/A	0.00013	15	28	21	48	144	0	15	100	21040	3	419.889	1257.65	0	-7.56	12.14	2459	2459	MS2	0.0725806	9	124	160927_OhGZ_XL IP Rbc 1.raw
High	A	2	LYQEYAEIEK	46	Unambiguous	Phatr2a_17491	1	1	Phatr2a_17491		HCD	1	0	1	1	389800	N/A	0.00072	15	30	23	42	212	0	6	100	10350	2	643.315	1285.62	0	-6.32	19.35	3939	3939	MS2	0.08	8	100	160927_OhGZ_XL IP Rbc 1.raw
High	A	2	ELDAIKDPEDR	47	Unambiguous	Phatr2a_51305	1	1	Phatr2a_51305		HCD	1	0	1	1	132000	N/A	1.1e-05	16	30	23	60	200	1	0	100	8814	2	650.817	1300.63	-0.01	-8.93	13.22	2688	2688	MS2	0.08	8	100	160927_OhGZ_XL IP Rbc 1.raw
High	A	2	ALRLPLQDVYK	48	Unambiguous	Phatr2a_18475	2	1	Phatr2a_18475		HCD	1	0	1	1	242700	N/A	0.0073	14	24	17	26	56	1	26	100	7373	3	439.26	1315.77	0	-6.3	25.4	5136	5136	MS2	0.0714286	8	112	160927_OhGZ_XL IP Rbc 1.raw
High	A	2	AASGNIIPSSTGAAK	49	Unambiguous	Phatr2a_56429	1	1	Phatr2a_56429		HCD	1	0	1	1	1035000	N/A	0.00045	15	28	21	42	155	0	0	100	18810	2	672.854	1344.7	-0.01	-8.53	12.78	2592	2592	MS2	0.0526316	8	152	160927_OhGZ_XL IP Rbc 1.raw
High	A	2	KNYSMVKWSPR	51	Unambiguous	Phatr2a_49957	1	1	Phatr2a_49957		HCD	1	0	1	1	435300	N/A	4.7e-05	16	30	23	54	209	2	4	100	13360	3	465.908	1395.71	0	-6.96	12.34	2502	2502	MS2	0.05	6	120	160927_OhGZ_XL IP Rbc 1.raw
High	A	2	LVNTPNQDNPLmK	53	Unambiguous	Phatr2a_20638	1	1	Phatr2a_20638	M12(Oxidation)	HCD	1	0	1	1	432800	N/A	0.011	14	29	22	29	178	0	0	100	13900	2	750.376	1499.74	0	-5.43	16.44	3350	3350	MS2	0.0441176	6	136	160927_OhGZ_XL IP Rbc 1.raw
High	A	2	IQDKEGIPPDQQR	57	Unambiguous	Phatr2a_56371	4	1	Phatr2a_56371		HCD	1	0	1	1		N/A	0.002	18	30	23	38	228	1	0	100	4153	3	508.595	1523.77	0	-6.89	6.32	1250	1250	MS2	0.0357143	5	140	160927_OhGZ_XL IP Rbc 1.raw
High	A	2	VHPIVFDPKTGAIR	63	Unambiguous	Phatr2a_51305	1	1	Phatr2a_51305		HCD	1	0	1	1	2708000	N/A	0.0018	15	24	17	32	61	1	3	100	25670	3	517.296	1549.87	0	-8.36	18.82	3833	3833	MS2	0.0403226	5	124	160927_OhGZ_XL IP Rbc 1.raw
High	A	2	NKVYNLSGPGPITDR	65	Unambiguous	Phatr2a_56394	1	1	Phatr2a_56394		HCD	1	0	1	1	842100	N/A	1.9e-05	22	29	22	57	169	1	50	100	11230	3	544.286	1630.84	0	-6.61	17.29	3517	3517	MS2	0.0357143	6	168	160927_OhGZ_XL IP Rbc 1.raw
High	A	2	RIESYQEGAPAAIPR	66	Unambiguous	Phatr2a_51305	1	1	Phatr2a_51305		HCD	1	0	1	1	10550000	N/A	3.8e-06	16	29	22	64	191	1	43	100	8522	3	553.29	1657.86	0	-6.02	15.83	3227	3227	MS2	0.10119	17	168	160927_OhGZ_XL IP Rbc 1.raw
High	A	2	AQDAAYFDTLGTVHSPK	68	Unambiguous	Phatr2a_51305	1	1	Phatr2a_51305		HCD	1	0	1	1	1479000	N/A	2.8e-07	17	30	23	76	228	0	13	100	11460	3	607.627	1820.87	0	-7.5	23.09	4696	4696	MS2	0.0531915	10	188	160927_OhGZ_XL IP Rbc 1.raw
High	A	2	KAQDAAYFDTLGTVHSPK	72	Unambiguous	Phatr2a_51305	1	1	Phatr2a_51305		HCD	1	0	1	1	774600	N/A	0.01	14	30	23	31	250	1	41	100	18280	4	487.996	1948.96	0	-6.92	19.05	3874	3874	MS2	0.0686275	14	204	160927_OhGZ_XL IP Rbc 1.raw
High	A	2	QATMDAGKIAGVEVLR	516	Unambiguous	Chaperone protein dnaK OS=Phaeodactylum tricornutum (strain CCAP 1055/1) GN=dnaK PE=3 SV=1 - [DNAK_PHATC]	2	1	A0T0H7		HCD	1	0	1	1	396600	N/A	0.12	23	44	38	34	6316	1	51	100	13060	3	553.631	1658.88	0	-6.6	24.03	4876	4876	MS2	0.0444444	8	180	160927_OhGZ_XL IP Rbc 1.raw
High	A	2	QAVINPENTFFSVKR	549	Unambiguous	Chaperone protein dnaK OS=Phaeodactylum tricornutum (strain CCAP 1055/1) GN=dnaK PE=3 SV=1 - [DNAK_PHATC]	2	1	A0T0H7		HCD	1	0	1	1	593600	N/A	0.026	15	45	38	41	7062	1	15	100	19150	3	583.977	1749.92	0	-6.49	26.6	5364	5364	MS2	0.0535714	9	168	160927_OhGZ_XL IP Rbc 1.raw
High	A	2	AYADIDGAPEERAR	462	Unambiguous	Elongation factor Tu, chloroplastic OS=Phaeodactylum tricornutum (strain CCAP 1055/1) GN=tufA PE=3 SV=1 - [EFTU_PHATC]	1	1	A0T0K6		HCD	1	0	1	1	350100	N/A	0.00018	23	45	38	63	7825	1	18	100	10790	3	511.91	1533.72	0	-9.02	12.28	2489	2489	MS2	0.0714286	8	112	160927_OhGZ_XL IP Rbc 1.raw
High	A	2	LPGTIDYSGK	165	Unambiguous	Fucoxanthin-chlorophyll a-c binding protein C, chloroplastic OS=Phaeodactylum tricornutum GN=FCPC PE=2 SV=1 - [FCPC_PHATR]	2	1	Q08586		HCD	1	0	1	1	1308000	N/A	0.00017	28	44	37	62	5296	0	33	100	44010	2	525.774	1050.54	0	-6.59	16.9	3434	3434	MS2	0.125	9	72	160927_OhGZ_XL IP Rbc 1.raw
High	A	2	DDENINSQPFMR	430	Unambiguous	Ribulose bisphosphate carboxylase large chain 3 OS=Nitrobacter hamburgensis (strain X14 / DSM 10229) GN=cbbL3 PE=3 SV=1 - [RBL1C_NITHX]|Ribulose bisphosphate carboxylase large chain OS=Cyanidioschyzon merolae (strain 10D) GN=rbcL PE=3 SV=1 - [RBL_CYAM1]|Ribulose bisphosphate carboxylase large chain OS=Phaeodactylum tricornutum (strain CCAP 1055/1) GN=rbcL PE=3 SV=1 - [RBL_PHATC]|Ribulose bisphosp…	50	3	Q85G81;Q9TK52;P50255		HCD	1	0	1	1	963500	N/A	0.0014	24	44	37	54	6268	0	12	100	6486	2	733.317	1465.63	-0.01	-7.54	23.06	4689	4689	MS2	0.05	6	120	160927_OhGZ_XL IP Rbc 1.raw
High	A	2	TFQGPATGVIVERER	517	Unambiguous	Ribulose bisphosphate carboxylase large chain OS=Cyanidioschyzon merolae (strain 10D) GN=rbcL PE=3 SV=1 - [RBL_CYAM1]|Ribulose bisphosphate carboxylase large chain OS=Phaeodactylum tricornutum (strain CCAP 1055/1) GN=rbcL PE=3 SV=1 - [RBL_PHATC]	4	2	Q85G81;Q9TK52		HCD	1	0	1	1	37210000	N/A	0.054	38	45	38	38	6490	1	7	100	116200	3	553.962	1659.87	0	-6.58	18.37	3742	3742	MS2	0.04375	7	160	160927_OhGZ_XL IP Rbc 1.raw
High	A	2	GGIDFLK	10	Unambiguous	Ribulose bisphosphate carboxylase large chain OS=Cyanidioschyzon merolae (strain 10D) GN=rbcL PE=3 SV=1 - [RBL_CYAM1]|Ribulose bisphosphate carboxylase large chain OS=Phaeodactylum tricornutum (strain CCAP 1055/1) GN=rbcL PE=3 SV=1 - [RBL_PHATC]|Ribulose bisphosphate carboxylase large chain OS=Pyropia suborbiculata GN=rbcL PE=3 SV=2 - [RBL_PORCA]	26	3	Q85G81;Q9TK52;P50255		HCD	1	0	1	1	1077000	N/A	0.0013	34	41	34	51	3120	0	19	100	43500	2	375.211	749.414	0	-7.12	25.3	5120	5120	MS2	0.125	6	48	160927_OhGZ_XL IP Rbc 1.raw
High	A	2	GGLDFLK	10	Unambiguous	Ribulose bisphosphate carboxylase large chain OS=Cyanidioschyzon merolae (strain 10D) GN=rbcL PE=3 SV=1 - [RBL_CYAM1]|Ribulose bisphosphate carboxylase large chain OS=Phaeodactylum tricornutum (strain CCAP 1055/1) GN=rbcL PE=3 SV=1 - [RBL_PHATC]|Ribulose bisphosphate carboxylase large chain OS=Pyropia suborbiculata GN=rbcL PE=3 SV=2 - [RBL_PORCA]	26	3	Q85G81;Q9TK52;P50255		HCD	1	0	1	2	1077000	N/A	0.0013	34	41	34	51	3120	0	19	100	43500	2	375.211	749.414	0	-7.12	25.3	5120	5120	MS2	0.125	6	48	160927_OhGZ_XL IP Rbc 1.raw
High	A	2	LGLSGKNYGR	166	Unambiguous	Ribulose bisphosphate carboxylase large chain OS=Cyanidioschyzon merolae (strain 10D) GN=rbcL PE=3 SV=1 - [RBL_CYAM1]|Ribulose bisphosphate carboxylase large chain OS=Phaeodactylum tricornutum (strain CCAP 1055/1) GN=rbcL PE=3 SV=1 - [RBL_PHATC]|Ribulose bisphosphate carboxylase large chain OS=Pyropia suborbiculata GN=rbcL PE=3 SV=2 - [RBL_PORCA]|Ribulose bisphosphate carboxylase large chain OS=P…	53	3	Q85G81;Q9TK52;P50255		HCD	1	0	1	1	498800000	N/A	0.0053	21	43	36	47	4914	1	32	100	50860	3	355.53	1064.58	0	-8.84	7.57	1507	1507	MS2	0.0909091	8	88	160927_OhGZ_XL IP Rbc 1.raw
High	A	2	LGLSGKNYGR	166	Unambiguous	Ribulose bisphosphate carboxylase large chain OS=Cyanidioschyzon merolae (strain 10D) GN=rbcL PE=3 SV=1 - [RBL_CYAM1]|Ribulose bisphosphate carboxylase large chain OS=Phaeodactylum tricornutum (strain CCAP 1055/1) GN=rbcL PE=3 SV=1 - [RBL_PHATC]|Ribulose bisphosphate carboxylase large chain OS=Pyropia suborbiculata GN=rbcL PE=3 SV=2 - [RBL_PORCA]|Ribulose bisphosphate carboxylase large chain OS=P…	53	3	Q85G81;Q9TK52;P50255		HCD	1	0	1	1	245100000	N/A	0.00016	33	43	36	62	4926	1	24	100	26700	2	532.791	1064.58	0	-8.71	7.57	1508	1508	MS2	0.102273	9	88	160927_OhGZ_XL IP Rbc 1.raw
High	A	2	LGLSGKNYGR	166	Unambiguous	Ribulose bisphosphate carboxylase large chain OS=Cyanidioschyzon merolae (strain 10D) GN=rbcL PE=3 SV=1 - [RBL_CYAM1]|Ribulose bisphosphate carboxylase large chain OS=Phaeodactylum tricornutum (strain CCAP 1055/1) GN=rbcL PE=3 SV=1 - [RBL_PHATC]|Ribulose bisphosphate carboxylase large chain OS=Pyropia suborbiculata GN=rbcL PE=3 SV=2 - [RBL_PORCA]|Ribulose bisphosphate carboxylase large chain OS=P…	53	3	Q85G81;Q9TK52;P50255		HCD	1	0	1	1	498800000	N/A	0.0018	30	43	36	51	4856	1	4	100	911800	3	355.53	1064.58	0	-7.81	8.07	1608	1608	MS2	0.0795455	7	88	160927_OhGZ_XL IP Rbc 1.raw
High	A	2	LGLSGKNYGR	166	Unambiguous	Ribulose bisphosphate carboxylase large chain OS=Cyanidioschyzon merolae (strain 10D) GN=rbcL PE=3 SV=1 - [RBL_CYAM1]|Ribulose bisphosphate carboxylase large chain OS=Phaeodactylum tricornutum (strain CCAP 1055/1) GN=rbcL PE=3 SV=1 - [RBL_PHATC]|Ribulose bisphosphate carboxylase large chain OS=Pyropia suborbiculata GN=rbcL PE=3 SV=2 - [RBL_PORCA]|Ribulose bisphosphate carboxylase large chain OS=P…	53	3	Q85G81;Q9TK52;P50255		HCD	1	0	1	1	245100000	N/A	1.9e-05	35	43	36	71	4856	1	0	100	363700	2	532.792	1064.58	0	-7.68	8.08	1610	1610	MS2	0.102273	9	88	160927_OhGZ_XL IP Rbc 1.raw
High	A	2	LGLSGKNYGR	166	Unambiguous	Ribulose bisphosphate carboxylase large chain OS=Cyanidioschyzon merolae (strain 10D) GN=rbcL PE=3 SV=1 - [RBL_CYAM1]|Ribulose bisphosphate carboxylase large chain OS=Phaeodactylum tricornutum (strain CCAP 1055/1) GN=rbcL PE=3 SV=1 - [RBL_PHATC]|Ribulose bisphosphate carboxylase large chain OS=Pyropia suborbiculata GN=rbcL PE=3 SV=2 - [RBL_PORCA]|Ribulose bisphosphate carboxylase large chain OS=P…	53	3	Q85G81;Q9TK52;P50255		HCD	1	0	1	1		N/A	0.058	21	43	36	36	4856	1	23	100	106200	3	355.53	1064.58	0	-7.63	8.61	1719	1719	MS2	0.0795455	7	88	160927_OhGZ_XL IP Rbc 1.raw
High	A	2	LGLSGKNYGR	166	Unambiguous	Ribulose bisphosphate carboxylase large chain OS=Cyanidioschyzon merolae (strain 10D) GN=rbcL PE=3 SV=1 - [RBL_CYAM1]|Ribulose bisphosphate carboxylase large chain OS=Phaeodactylum tricornutum (strain CCAP 1055/1) GN=rbcL PE=3 SV=1 - [RBL_PHATC]|Ribulose bisphosphate carboxylase large chain OS=Pyropia suborbiculata GN=rbcL PE=3 SV=2 - [RBL_PORCA]|Ribulose bisphosphate carboxylase large chain OS=P…	53	3	Q85G81;Q9TK52;P50255		HCD	1	0	1	1		N/A	0.00011	32	43	36	63	4856	1	8	100	42340	2	532.792	1064.58	0	-7.57	8.62	1721	1721	MS2	0.102273	9	88	160927_OhGZ_XL IP Rbc 1.raw
High	A	2	LGLSGKNYGR	166	Unambiguous	Ribulose bisphosphate carboxylase large chain OS=Cyanidioschyzon merolae (strain 10D) GN=rbcL PE=3 SV=1 - [RBL_CYAM1]|Ribulose bisphosphate carboxylase large chain OS=Phaeodactylum tricornutum (strain CCAP 1055/1) GN=rbcL PE=3 SV=1 - [RBL_PHATC]|Ribulose bisphosphate carboxylase large chain OS=Pyropia suborbiculata GN=rbcL PE=3 SV=2 - [RBL_PORCA]|Ribulose bisphosphate carboxylase large chain OS=P…	53	3	Q85G81;Q9TK52;P50255		HCD	1	0	1	1	1350000	N/A	0.078	19	43	36	35	4856	1	20	100	136900	3	355.53	1064.58	0	-7.55	9.14	1825	1825	MS2	0.125	11	88	160927_OhGZ_XL IP Rbc 1.raw
High	A	2	LGLSGKNYGR	166	Unambiguous	Ribulose bisphosphate carboxylase large chain OS=Cyanidioschyzon merolae (strain 10D) GN=rbcL PE=3 SV=1 - [RBL_CYAM1]|Ribulose bisphosphate carboxylase large chain OS=Phaeodactylum tricornutum (strain CCAP 1055/1) GN=rbcL PE=3 SV=1 - [RBL_PHATC]|Ribulose bisphosphate carboxylase large chain OS=Pyropia suborbiculata GN=rbcL PE=3 SV=2 - [RBL_PORCA]|Ribulose bisphosphate carboxylase large chain OS=P…	53	3	Q85G81;Q9TK52;P50255		HCD	1	0	1	1	436400	N/A	3.3e-05	34	43	36	69	4856	1	8	100	50850	2	532.792	1064.58	0	-7.34	9.15	1827	1827	MS2	0.102273	9	88	160927_OhGZ_XL IP Rbc 1.raw
High	A	2	YESGVIPYAK	206	Unambiguous	Ribulose bisphosphate carboxylase large chain OS=Cyanidioschyzon merolae (strain 10D) GN=rbcL PE=3 SV=1 - [RBL_CYAM1]|Ribulose bisphosphate carboxylase large chain OS=Phaeodactylum tricornutum (strain CCAP 1055/1) GN=rbcL PE=3 SV=1 - [RBL_PHATC]|Ribulose bisphosphate carboxylase large chain OS=Pyropia suborbiculata GN=rbcL PE=3 SV=2 - [RBL_PORCA]|Ribulose bisphosphate carboxylase large chain OS=C…	25	3	Q85G81;Q9TK52;P50255		HCD	1	0	1	1	36000000	N/A	0.0018	28	44	37	52	5308	0	18	100	84200	2	563.789	1126.57	0	-7.26	18.7	3807	3807	MS2	0.111111	8	72	160927_OhGZ_XL IP Rbc 1.raw
High	A	2	NYGRVVYEGLK	294	Unambiguous	Ribulose bisphosphate carboxylase large chain OS=Cyanidium caldarium GN=rbcL PE=3 SV=2 - [RBL_CYACA]|Ribulose bisphosphate carboxylase large chain OS=Cyanidioschyzon merolae (strain 10D) GN=rbcL PE=3 SV=1 - [RBL_CYAM1]|Ribulose bisphosphate carboxylase large chain OS=Phaeodactylum tricornutum (strain CCAP 1055/1) GN=rbcL PE=3 SV=1 - [RBL_PHATC]|Ribulose bisphosphate carboxylase large chain OS=Pyr…	35	3	Q85G81;Q9TK52;P50255		HCD	1	0	1	1	2201000	N/A	0.51	19	44	37	27	5236	1	23	100	105700	3	433.232	1297.68	0	-6.14	15.7	3200	3200	MS2	0.05	6	120	160927_OhGZ_XL IP Rbc 1.raw
High	A	2	NHGINFRVIcK	380	Unambiguous	Ribulose bisphosphate carboxylase large chain OS=Cyanidium caldarium GN=rbcL PE=3 SV=2 - [RBL_CYACA]|Ribulose bisphosphate carboxylase large chain OS=Phaeodactylum tricornutum (strain CCAP 1055/1) GN=rbcL PE=3 SV=1 - [RBL_PHATC]|Ribulose bisphosphate carboxylase large chain OS=Pylaiella littoralis GN=rbcL PE=3 SV=1 - [RBL_PYLLI]	9	1	Q9TK52	C10(Carbamidomethyl)	HCD	1	0	1	1	1538000	N/A	14	14	44	37	13	5295	1	38	100	55090	3	453.24	1357.71	0	-6.57	13.25	2694	2694	MS2	0.0583333	7	120	160927_OhGZ_XL IP Rbc 1.raw
High	A	2	VALEAmILAR	183	Unambiguous	Ribulose bisphosphate carboxylase large chain OS=Oligotropha carboxidovorans (strain ATCC 49405 / DSM 1227 / OM5) GN=cbbL PE=2 SV=1 - [RBL_OLICO]|Ribulose bisphosphate carboxylase large chain OS=Phaeodactylum tricornutum (strain CCAP 1055/1) GN=rbcL PE=3 SV=1 - [RBL_PHATC]	19	1	Q9TK52	M6(Oxidation)	HCD	1	0	1	1	18960000	N/A	2e-06	36	43	36	80	4422	0	19	100	18590	2	551.815	1102.62	0	-5.55	24.96	5056	5056	MS2	0.125	9	72	160927_OhGZ_XL IP Rbc 1.raw
High	A	2	NTDVLALFR	157	Unambiguous	Ribulose bisphosphate carboxylase large chain OS=Phaeodactylum tricornutum (strain CCAP 1055/1) GN=rbcL PE=3 SV=1 - [RBL_PHATC]	1	1	Q9TK52		HCD	1	0	1	1		N/A	0.00015	20	44	37	63	5462	0	20	100	10830	2	524.789	1048.57	0	-6.71	36.09	6999	6999	MS2	0.0729167	7	96	160927_OhGZ_XL IP Rbc 1.raw
High	A	2	NTDVLALFR	157	Unambiguous	Ribulose bisphosphate carboxylase large chain OS=Phaeodactylum tricornutum (strain CCAP 1055/1) GN=rbcL PE=3 SV=1 - [RBL_PHATC]	1	1	Q9TK52		HCD	1	0	1	1	95840000	N/A	0.00029	22	44	37	60	5462	0	1	100	57280	2	524.789	1048.57	0	-6.71	35.59	6927	6927	MS2	0.0833333	8	96	160927_OhGZ_XL IP Rbc 1.raw
High	A	2	DNDLILHLHR	253	Unambiguous	Ribulose bisphosphate carboxylase large chain OS=Phaeodactylum tricornutum (strain CCAP 1055/1) GN=rbcL PE=3 SV=1 - [RBL_PHATC]	1	1	Q9TK52		HCD	1	0	1	1	16100000	N/A	0.00012	20	44	37	64	5780	0	1	100	214200	2	623.334	1245.66	0	-6.99	18.81	3829	3829	MS2	0.0769231	8	104	160927_OhGZ_XL IP Rbc 1.raw
High	A	2	DNDLILHLHR	253	Unambiguous	Ribulose bisphosphate carboxylase large chain OS=Phaeodactylum tricornutum (strain CCAP 1055/1) GN=rbcL PE=3 SV=1 - [RBL_PHATC]	1	1	Q9TK52		HCD	1	0	1	1	155500000	N/A	0.00029	31	44	37	60	5754	0	3	100	385100	3	415.892	1245.66	0	-6.42	19.18	3902	3902	MS2	0.0576923	6	104	160927_OhGZ_XL IP Rbc 1.raw
High	A	2	AVSALRLEDMR	260	Unambiguous	Ribulose bisphosphate carboxylase large chain OS=Phaeodactylum tricornutum (strain CCAP 1055/1) GN=rbcL PE=3 SV=1 - [RBL_PHATC]	1	1	Q9TK52		HCD	1	0	1	1	41880000	N/A	2.2	19	44	37	21	5707	1	12	100	42550	3	420.893	1260.66	0	-6.81	18.76	3819	3819	MS2	0.08	8	100	160927_OhGZ_XL IP Rbc 1.raw
High	A	2	MGYWDAAYAVK	275	Unambiguous	Ribulose bisphosphate carboxylase large chain OS=Phaeodactylum tricornutum (strain CCAP 1055/1) GN=rbcL PE=3 SV=1 - [RBL_PHATC]	1	1	Q9TK52		HCD	1	0	1	1	40710000	N/A	5e-05	17	44	37	68	5952	0	1	100	624600	2	637.792	1274.58	-0.01	-8.06	28.58	5752	5752	MS2	0.1	8	80	160927_OhGZ_XL IP Rbc 1.raw
High	A	2	MGYWDAAYAVK	275	Unambiguous	Ribulose bisphosphate carboxylase large chain OS=Phaeodactylum tricornutum (strain CCAP 1055/1) GN=rbcL PE=3 SV=1 - [RBL_PHATC]	1	1	Q9TK52		HCD	1	0	1	1		N/A	0.00066	16	44	37	56	5401	0	8	100	14140	2	637.793	1274.58	0	-6.43	29.1	5848	5848	MS2	0.1125	9	80	160927_OhGZ_XL IP Rbc 1.raw
High	A	2	mGYWDAAYAVK	275	Unambiguous	Ribulose bisphosphate carboxylase large chain OS=Phaeodactylum tricornutum (strain CCAP 1055/1) GN=rbcL PE=3 SV=1 - [RBL_PHATC]	1	1	Q9TK52	M1(Oxidation)	HCD	1	0	1	1		N/A	0.00031	25	44	37	60	5852	0	17	100	12870	2	645.79	1290.57	-0.01	-7.81	26.39	5326	5326	MS2	0.1	8	80	160927_OhGZ_XL IP Rbc 1.raw
High	A	2	mGYWDAAYAVK	275	Unambiguous	Ribulose bisphosphate carboxylase large chain OS=Phaeodactylum tricornutum (strain CCAP 1055/1) GN=rbcL PE=3 SV=1 - [RBL_PHATC]	1	1	Q9TK52	M1(Oxidation)	HCD	1	0	1	1	1311000	N/A	0.8	31	45	38	26	6646	0	6	100	22860	2	645.79	1290.57	0	-7.24	24.8	5023	5023	MS2	0.075	6	80	160927_OhGZ_XL IP Rbc 1.raw
High	A	2	mGYWDAAYAVK	275	Unambiguous	Ribulose bisphosphate carboxylase large chain OS=Phaeodactylum tricornutum (strain CCAP 1055/1) GN=rbcL PE=3 SV=1 - [RBL_PHATC]	1	1	Q9TK52	M1(Oxidation)	HCD	1	0	1	1	576400	N/A	0.027	34	45	38	41	6348	0	6	100	24270	2	645.791	1290.57	0	-6.48	26.93	5434	5434	MS2	0.1	8	80	160927_OhGZ_XL IP Rbc 1.raw
High	A	2	mGYWDAAYAVK	275	Unambiguous	Ribulose bisphosphate carboxylase large chain OS=Phaeodactylum tricornutum (strain CCAP 1055/1) GN=rbcL PE=3 SV=1 - [RBL_PHATC]	1	1	Q9TK52	M1(Oxidation)	HCD	1	0	1	1	29400000	N/A	0.00046	23	45	38	58	6348	0	6	100	50750	2	645.791	1290.57	0	-6.48	25.85	5220	5220	MS2	0.1125	9	80	160927_OhGZ_XL IP Rbc 1.raw
High	A	2	FLYcMEGINR	298	Unambiguous	Ribulose bisphosphate carboxylase large chain OS=Phaeodactylum tricornutum (strain CCAP 1055/1) GN=rbcL PE=3 SV=1 - [RBL_PHATC]	2	1	Q9TK52	C4(Carbamidomethyl)	HCD	1	0	1	1	164600000	N/A	0.0019	38	44	38	52	6324	0	8	100	142200	2	651.797	1302.59	-0.01	-8.08	27.12	5470	5470	MS2	0.118421	9	76	160927_OhGZ_XL IP Rbc 1.raw
High	A	2	FLYcMEGINR	298	Selected	Ribulose bisphosphate carboxylase large chain OS=Phaeodactylum tricornutum (strain CCAP 1055/1) GN=rbcL PE=3 SV=1 - [RBL_PHATC]	2	1	Q9TK52	C4(Carbamidomethyl)	HCD		0	2	2		N/A	0.03	27	45	38	40	6327	0	17	100	3223	2	651.797	1302.59	-0.01	-7.8	29.75	5970	5970	MS2	0.0657895	5	76	160927_OhGZ_XL IP Rbc 1.raw
High	A	2	FLYcMEGINR	298	Selected	Ribulose bisphosphate carboxylase large chain OS=Phaeodactylum tricornutum (strain CCAP 1055/1) GN=rbcL PE=3 SV=1 - [RBL_PHATC]	2	1	Q9TK52	C4(Carbamidomethyl)	HCD		0	2	2		N/A	0.012	32	44	37	44	6200	0	44	100	2026	2	651.798	1302.59	0	-7.05	30.86	6159	6159	MS2	0.0789474	6	76	160927_OhGZ_XL IP Rbc 1.raw
High	A	2	FLYcMEGINR	298	Selected	Ribulose bisphosphate carboxylase large chain OS=Phaeodactylum tricornutum (strain CCAP 1055/1) GN=rbcL PE=3 SV=1 - [RBL_PHATC]	2	1	Q9TK52	C4(Carbamidomethyl)	HCD		0	2	2		N/A	0.014	28	44	37	44	6200	0	10	100	13710	2	651.798	1302.59	0	-7.05	28.18	5678	5678	MS2	0.0657895	5	76	160927_OhGZ_XL IP Rbc 1.raw
High	A	2	FLYcMEGINR	298	Selected	Ribulose bisphosphate carboxylase large chain OS=Phaeodactylum tricornutum (strain CCAP 1055/1) GN=rbcL PE=3 SV=1 - [RBL_PHATC]	2	1	Q9TK52	C4(Carbamidomethyl)	HCD		0	2	2		N/A	0.002	27	44	37	52	6200	0	2	100	38170	2	651.798	1302.59	0	-6.95	27.65	5572	5572	MS2	0.0789474	6	76	160927_OhGZ_XL IP Rbc 1.raw
High	A	2	FLYcMEGINR	298	Selected	Ribulose bisphosphate carboxylase large chain OS=Phaeodactylum tricornutum (strain CCAP 1055/1) GN=rbcL PE=3 SV=1 - [RBL_PHATC]	2	1	Q9TK52	C4(Carbamidomethyl)	HCD		0	2	2	164600000	N/A	0.0052	25	45	38	48	6426	0	1	100	1017000	2	651.798	1302.59	0	-6.86	26.6	5362	5362	MS2	0.0789474	6	76	160927_OhGZ_XL IP Rbc 1.raw
High	A	2	FLYcMEGINR	298	Selected	Ribulose bisphosphate carboxylase large chain OS=Phaeodactylum tricornutum (strain CCAP 1055/1) GN=rbcL PE=3 SV=1 - [RBL_PHATC]	2	1	Q9TK52	C4(Carbamidomethyl)	HCD		0	2	2		N/A	0.17	25	45	38	33	6383	0	22	100	4640	2	651.798	1302.59	0	-6.3	30.27	6059	6059	MS2	0.0657895	5	76	160927_OhGZ_XL IP Rbc 1.raw
High	A	2	FLYcmEGINR	298	Selected	Ribulose bisphosphate carboxylase large chain OS=Phaeodactylum tricornutum (strain CCAP 1055/1) GN=rbcL PE=3 SV=1 - [RBL_PHATC]	2	1	Q9TK52	C4(Carbamidomethyl); M5(Oxidation)	HCD		0	2	2	1128000	N/A	0.017	16	44	37	42	5834	0	7	100	26600	2	659.793	1318.58	-0.01	-9.68	26.7	5384	5384	MS2	0.0921053	7	76	160927_OhGZ_XL IP Rbc 1.raw
High	A	2	FLYcmEGINR	298	Unambiguous	Ribulose bisphosphate carboxylase large chain OS=Phaeodactylum tricornutum (strain CCAP 1055/1) GN=rbcL PE=3 SV=1 - [RBL_PHATC]	2	1	Q9TK52	C4(Carbamidomethyl); M5(Oxidation)	HCD	1	0	1	1		N/A	0.012	37	44	37	44	6129	0	69	100	7566	2	659.794	1318.58	-0.01	-8.57	23.48	4770	4770	MS2	0.105263	8	76	160927_OhGZ_XL IP Rbc 1.raw
High	A	2	FLYcmEGINR	298	Unambiguous	Ribulose bisphosphate carboxylase large chain OS=Phaeodactylum tricornutum (strain CCAP 1055/1) GN=rbcL PE=3 SV=1 - [RBL_PHATC]	2	1	Q9TK52	C4(Carbamidomethyl); M5(Oxidation)	HCD	1	0	1	1		N/A	0.00045	37	44	37	58	5939	0	27	100	17180	2	659.794	1318.58	-0.01	-8.1	25.11	5083	5083	MS2	0.105263	8	76	160927_OhGZ_XL IP Rbc 1.raw
High	A	2	FLYcmEGINR	298	Selected	Ribulose bisphosphate carboxylase large chain OS=Phaeodactylum tricornutum (strain CCAP 1055/1) GN=rbcL PE=3 SV=1 - [RBL_PHATC]	2	1	Q9TK52	C4(Carbamidomethyl); M5(Oxidation)	HCD		0	2	2		N/A	0.0098	21	44	37	45	5642	0	13	100	18680	2	659.795	1318.58	0	-7.27	21.88	4452	4452	MS2	0.105263	8	76	160927_OhGZ_XL IP Rbc 1.raw
High	A	2	FLYcmEGINR	298	Unambiguous	Ribulose bisphosphate carboxylase large chain OS=Phaeodactylum tricornutum (strain CCAP 1055/1) GN=rbcL PE=3 SV=1 - [RBL_PHATC]	2	1	Q9TK52	C4(Carbamidomethyl); M5(Oxidation)	HCD	1	0	1	1		N/A	0.00077	37	44	37	56	5802	0	3	100	69710	2	659.795	1318.58	0	-7.09	20.84	4247	4247	MS2	0.118421	9	76	160927_OhGZ_XL IP Rbc 1.raw
High	A	2	FLYcmEGINR	298	Selected	Ribulose bisphosphate carboxylase large chain OS=Phaeodactylum tricornutum (strain CCAP 1055/1) GN=rbcL PE=3 SV=1 - [RBL_PHATC]	2	1	Q9TK52	C4(Carbamidomethyl); M5(Oxidation)	HCD		0	2	2		N/A	0.0084	22	44	37	45	5802	0	8	100	13530	2	659.795	1318.58	0	-6.99	22.4	4556	4556	MS2	0.0921053	7	76	160927_OhGZ_XL IP Rbc 1.raw
High	A	2	FLYcmEGINR	298	Selected	Ribulose bisphosphate carboxylase large chain OS=Phaeodactylum tricornutum (strain CCAP 1055/1) GN=rbcL PE=3 SV=1 - [RBL_PHATC]	2	1	Q9TK52	C4(Carbamidomethyl); M5(Oxidation)	HCD		0	2	2		N/A	0.0021	22	44	37	51	5843	0	3	100	26120	2	659.795	1318.58	0	-6.62	21.36	4350	4350	MS2	0.0921053	7	76	160927_OhGZ_XL IP Rbc 1.raw
High	A	2	FLYcmEGINR	298	Unambiguous	Ribulose bisphosphate carboxylase large chain OS=Phaeodactylum tricornutum (strain CCAP 1055/1) GN=rbcL PE=3 SV=1 - [RBL_PHATC]	2	1	Q9TK52	C4(Carbamidomethyl); M5(Oxidation)	HCD	1	0	1	2	216600000	N/A	0.0055	20	44	37	47	5703	0	3	100	2449000	2	659.796	1318.58	0	-6.07	20.32	4135	4135	MS2	0.0789474	6	76	160927_OhGZ_XL IP Rbc 1.raw
High	A	2	YGIPLLGATVKPK	378	Unambiguous	Ribulose bisphosphate carboxylase large chain OS=Phaeodactylum tricornutum (strain CCAP 1055/1) GN=rbcL PE=3 SV=1 - [RBL_PHATC]	1	1	Q9TK52		HCD	1	0	1	1	12880000	N/A	0.00016	30	39	32	57	1596	0	14	100	90080	3	452.944	1356.82	0	-5.24	25.71	5195	5195	MS2	0.0673077	7	104	160927_OhGZ_XL IP Rbc 1.raw
High	A	2	LEDMRIPHSYLK	444	Unambiguous	Ribulose bisphosphate carboxylase large chain OS=Phaeodactylum tricornutum (strain CCAP 1055/1) GN=rbcL PE=3 SV=1 - [RBL_PHATC]	5	1	Q9TK52		HCD	1	0	1	1	19720000	N/A	20	16	45	38	13	7040	1	38	100	31380	3	501.262	1501.77	0	-7.91	18.04	3672	3672	MS2	0.0775862	9	116	160927_OhGZ_XL IP Rbc 1.raw
High	A	2	LEDmRIPHSYLK	444	Unambiguous	Ribulose bisphosphate carboxylase large chain OS=Phaeodactylum tricornutum (strain CCAP 1055/1) GN=rbcL PE=3 SV=1 - [RBL_PHATC]	5	1	Q9TK52	M4(Oxidation)	HCD	1	0	1	1	56470000	N/A	0.54	18	45	38	28	7205	1	12	100	221800	3	506.593	1517.77	0	-8.14	12.95	2629	2629	MS2	0.0517241	6	116	160927_OhGZ_XL IP Rbc 1.raw
High	A	2	LEDmRIPHSYLK	444	Unambiguous	Ribulose bisphosphate carboxylase large chain OS=Phaeodactylum tricornutum (strain CCAP 1055/1) GN=rbcL PE=3 SV=1 - [RBL_PHATC]	5	1	Q9TK52	M4(Oxidation)	HCD	1	0	1	1	56470000	N/A	1.6	20	45	38	23	7025	1	16	100	48920	3	506.594	1517.77	0	-6.81	13.48	2742	2742	MS2	0.0603448	7	116	160927_OhGZ_XL IP Rbc 1.raw
High	A	2	ERFLYcMEGINR	474	Selected	Ribulose bisphosphate carboxylase large chain OS=Phaeodactylum tricornutum (strain CCAP 1055/1) GN=rbcL PE=3 SV=1 - [RBL_PHATC]	2	1	Q9TK52	C6(Carbamidomethyl)	HCD		0	2	2	1935000	N/A	0.055	24	46	39	39	8076	1	30	100	7123	3	529.915	1587.73	0	-5.93	23.84	4845	4845	MS2	0.09375	12	128	160927_OhGZ_XL IP Rbc 1.raw
High	A	2	ERFLYcmEGINR	474	Unambiguous	Ribulose bisphosphate carboxylase large chain OS=Phaeodactylum tricornutum (strain CCAP 1055/1) GN=rbcL PE=3 SV=1 - [RBL_PHATC]	2	1	Q9TK52	C6(Carbamidomethyl); M7(Oxidation)	HCD	1	0	1	1	7675000	N/A	0.0018	38	45	38	54	7884	1	32	100	36940	3	535.246	1603.72	0	-6.74	17.56	3573	3573	MS2	0.09375	12	128	160927_OhGZ_XL IP Rbc 1.raw
High	A	2	LNKYGIPLLGATVKPK	532	Unambiguous	Ribulose bisphosphate carboxylase large chain OS=Phaeodactylum tricornutum (strain CCAP 1055/1) GN=rbcL PE=3 SV=1 - [RBL_PHATC]	1	1	Q9TK52		HCD	1	0	1	1	30720000	N/A	0.00061	15	33	26	45	431	1	4	100	269700	4	428.764	1712.04	0	-6.61	22.99	4674	4674	MS2	0.0454545	8	176	160927_OhGZ_XL IP Rbc 1.raw
High	A	2	LNKYGIPLLGATVKPK	532	Unambiguous	Ribulose bisphosphate carboxylase large chain OS=Phaeodactylum tricornutum (strain CCAP 1055/1) GN=rbcL PE=3 SV=1 - [RBL_PHATC]	1	1	Q9TK52		HCD	1	0	1	1	24470000	N/A	0.1	14	33	26	23	428	1	42	100	24500	3	571.35	1712.04	0	-6.35	22.51	4580	4580	MS2	0.0397727	7	176	160927_OhGZ_XL IP Rbc 1.raw
High	A	2	LNKYGIPLLGATVKPK	532	Unambiguous	Ribulose bisphosphate carboxylase large chain OS=Phaeodactylum tricornutum (strain CCAP 1055/1) GN=rbcL PE=3 SV=1 - [RBL_PHATC]	1	1	Q9TK52		HCD	1	0	1	1	30720000	N/A	0.0084	15	33	26	34	428	1	43	100	28740	4	428.765	1712.04	0	-6.18	22.46	4568	4568	MS2	0.0454545	8	176	160927_OhGZ_XL IP Rbc 1.raw
High	A	2	LNKYGIPLLGATVKPK	532	Unambiguous	Ribulose bisphosphate carboxylase large chain OS=Phaeodactylum tricornutum (strain CCAP 1055/1) GN=rbcL PE=3 SV=1 - [RBL_PHATC]	1	1	Q9TK52		HCD	1	0	1	1	24470000	N/A	0.025	14	33	26	29	428	1	13	100	126900	3	571.35	1712.04	0	-5.92	23.04	4685	4685	MS2	0.0284091	5	176	160927_OhGZ_XL IP Rbc 1.raw
High	A	2	ERLNKYGIPLLGATVKPK	571	Unambiguous	Ribulose bisphosphate carboxylase large chain OS=Phaeodactylum tricornutum (strain CCAP 1055/1) GN=rbcL PE=3 SV=1 - [RBL_PHATC]	1	1	Q9TK52		HCD	1	0	1	1	4691000	N/A	0.07	14	35	28	27	675	2	36	100	12830	4	500.05	1997.18	0	-6.18	21.31	4339	4339	MS2	0.04	8	200	160927_OhGZ_XL IP Rbc 1.raw
High	A	2	DNDLILHLHRAGNSTYAR	576	Unambiguous	Ribulose bisphosphate carboxylase large chain OS=Phaeodactylum tricornutum (strain CCAP 1055/1) GN=rbcL PE=3 SV=1 - [RBL_PHATC]	1	1	Q9TK52		HCD	1	0	1	1	4882000	N/A	2.4	27	46	39	23	9197	1	36	100	12930	4	517.267	2066.05	0	-3.21	17.36	3528	3528	MS2	0.055	11	200	160927_OhGZ_XL IP Rbc 1.raw
High	A	2	FLYcmEGINRASAATGETK	577	Unambiguous	Ribulose bisphosphate carboxylase large chain OS=Phaeodactylum tricornutum (strain CCAP 1055/1) GN=rbcL PE=3 SV=1 - [RBL_PHATC]	1	1	Q9TK52	C4(Carbamidomethyl); M5(Oxidation)	HCD	1	0	1	1	1273000	N/A	0.039	16	47	40	41	10781	1	10	100	9863	3	712.328	2134.97	-0.01	-8.88	18.74	3816	3816	MS2	0.076087	14	184	160927_OhGZ_XL IP Rbc 1.raw
High	A	2	LEGDPLMIK	131	Unambiguous	Ribulose bisphosphate carboxylase large chain OS=Phaeodactylum tricornutum (strain CCAP 1055/1) GN=rbcL PE=3 SV=1 - [RBL_PHATC]|Ribulose bisphosphate carboxylase large chain OS=Pyropia suborbiculata GN=rbcL PE=3 SV=2 - [RBL_PORCA]	20	2	Q9TK52;P50255		HCD	1	0	1	1	29040000	N/A	0.037	27	43	36	38	4493	0	6	100	50510	2	508.275	1015.54	0	-7.34	23.76	4828	4828	MS2	0.125	8	64	160927_OhGZ_XL IP Rbc 1.raw
High	A	2	LEGDPLmIK	131	Unambiguous	Ribulose bisphosphate carboxylase large chain OS=Phaeodactylum tricornutum (strain CCAP 1055/1) GN=rbcL PE=3 SV=1 - [RBL_PHATC]|Ribulose bisphosphate carboxylase large chain OS=Pyropia suborbiculata GN=rbcL PE=3 SV=2 - [RBL_PORCA]	20	2	Q9TK52;P50255	M7(Oxidation)	HCD	1	0	1	1	29010000	N/A	0.0025	31	43	36	49	4374	0	5	100	103200	2	516.272	1031.54	0	-6.62	20.95	4263	4263	MS2	0.125	8	64	160927_OhGZ_XL IP Rbc 1.raw
High	A	2	McGVDHIHAGTVVGK	472	Unambiguous	Ribulose bisphosphate carboxylase large chain OS=Pylaiella littoralis GN=rbcL PE=3 SV=1 - [RBL_PYLLI]|Ribulose bisphosphate carboxylase large chain OS=Phaeodactylum tricornutum (strain CCAP 1055/1) GN=rbcL PE=3 SV=1 - [RBL_PHATC]	3	1	Q9TK52	C2(Carbamidomethyl)	HCD	1	0	1	1	10180000	N/A	0.0061	15	45	38	48	7526	0	1	100	117600	3	527.59	1580.75	0	-7.9	12.17	2464	2464	MS2	0.0714286	8	112	160927_OhGZ_XL IP Rbc 1.raw
High	A	2	mcGVDHIHAGTVVGK	472	Unambiguous	Ribulose bisphosphate carboxylase large chain OS=Pylaiella littoralis GN=rbcL PE=3 SV=1 - [RBL_PYLLI]|Ribulose bisphosphate carboxylase large chain OS=Phaeodactylum tricornutum (strain CCAP 1055/1) GN=rbcL PE=3 SV=1 - [RBL_PHATC]	3	1	Q9TK52	M1(Oxidation); C2(Carbamidomethyl)	HCD	1	0	1	1	6737000	N/A	0.35	16	45	38	30	7682	0	2	100	168800	4	399.943	1596.75	0	-7.85	9.39	1876	1876	MS2	0.0625	7	112	160927_OhGZ_XL IP Rbc 1.raw
High	A	2	SYSVQANPEGGR	267	Unambiguous	Ribulose bisphosphate carboxylase small chain OS=Cylindrotheca sp. (strain N1) GN=rbcS PE=3 SV=1 - [RBS_CYLSN]	1	1	P24683;Q9TK51		HCD	1	0	1	1	9881000	N/A	0.0014	24	44	37	53	5067	0	68	100	5946	2	632.794	1264.58	-0.01	-8.09	9.63	1924	1924	MS2	0.0689655	8	116	160927_OhGZ_XL IP Rbc 1.raw
High	A	2	SYSVQANPEGGR	267	Unambiguous	Ribulose bisphosphate carboxylase small chain OS=Cylindrotheca sp. (strain N1) GN=rbcS PE=3 SV=1 - [RBS_CYLSN]	1	1	P24683;Q9TK51		HCD	1	0	1	1	9881000	N/A	0.0014	24	44	37	53	5228	0	48	100	3508	2	632.795	1264.58	0	-7.42	10.17	2040	2040	MS2	0.0603448	7	116	160927_OhGZ_XL IP Rbc 1.raw
High	A	2	SYSVQANPEGGRY	405	Unambiguous	Ribulose bisphosphate carboxylase small chain OS=Cylindrotheca sp. (strain N1) GN=rbcS PE=3 SV=1 - [RBS_CYLSN]	1	1	P24683;Q9TK51		HCD	1	0	1	1		N/A	1.3e-05	23	44	37	74	6185	1	22	100	25780	2	714.325	1427.64	-0.01	-8.17	14.57	2969	2969	MS2	0.0634921	8	126	160927_OhGZ_XL IP Rbc 1.raw
High	A	2	SYSVQANPEGGRY	405	Unambiguous	Ribulose bisphosphate carboxylase small chain OS=Cylindrotheca sp. (strain N1) GN=rbcS PE=3 SV=1 - [RBS_CYLSN]	1	1	P24683;Q9TK51		HCD	1	0	1	1		N/A	0.0002	25	45	38	62	6523	1	48	100	26820	2	714.326	1427.64	-0.01	-7.06	16.62	3381	3381	MS2	0.0555556	7	126	160927_OhGZ_XL IP Rbc 1.raw
High	A	2	SYSVQANPEGGRY	405	Unambiguous	Ribulose bisphosphate carboxylase small chain OS=Cylindrotheca sp. (strain N1) GN=rbcS PE=3 SV=1 - [RBS_CYLSN]	1	1	P24683;Q9TK51		HCD	1	0	1	1		N/A	0.00068	22	45	38	57	6715	1	40	100	43870	2	714.326	1427.65	0	-6.54	16.12	3285	3285	MS2	0.0555556	7	126	160927_OhGZ_XL IP Rbc 1.raw
High	A	2	SYSVQANPEGGRY	405	Unambiguous	Ribulose bisphosphate carboxylase small chain OS=Cylindrotheca sp. (strain N1) GN=rbcS PE=3 SV=1 - [RBS_CYLSN]	1	1	P24683;Q9TK51		HCD	1	0	1	1	1018000	N/A	0.0016	21	45	38	53	6939	1	43	100	239800	2	714.327	1427.65	0	-6.29	15.6	3178	3178	MS2	0.0555556	7	126	160927_OhGZ_XL IP Rbc 1.raw
High	A	2	GWAmNVEWTDDPHPR	555	Unambiguous	Ribulose bisphosphate carboxylase small chain OS=Cylindrotheca sp. (strain N1) GN=rbcS PE=3 SV=1 - [RBS_CYLSN]	3	1	P24683;Q9TK51	M4(Oxidation)	HCD	1	0	1	1	18510000	N/A	0.039	16	45	38	40	7442	0	36	100	42130	3	609.597	1826.78	-0.01	-8.41	22.36	4547	4547	MS2	0.0526316	8	152	160927_OhGZ_XL IP Rbc 1.raw
High	A	2	GWAmNVEWTDDPHPR	555	Unambiguous	Ribulose bisphosphate carboxylase small chain OS=Cylindrotheca sp. (strain N1) GN=rbcS PE=3 SV=1 - [RBS_CYLSN]	3	1	P24683;Q9TK51	M4(Oxidation)	HCD	1	0	1	1	18510000	N/A	0.0099	18	45	38	46	7823	0	6	100	51740	3	609.598	1826.78	0	-6.81	22.86	4651	4651	MS2	0.0592105	9	152	160927_OhGZ_XL IP Rbc 1.raw

## Sheet: IP Rbc 2 Peptides
Confidence Level	Search ID	Processing Node No	Sequence	Unique Sequence ID	PSM Ambiguity	Protein Descriptions	# Proteins	# Protein Groups	Protein Group Accessions	Modifications	Activation Type	DeltaScore	DeltaCn	Rank	Search Engine Rank	Precursor Area	QuanResultID	Exp Value	Homology Threshold	Identity High	Identity Middle	IonScore	Peptides Matched	# Missed Cleavages	Isolation Interference [%]	Ion Inject Time [ms]	Intensity	Charge	m/z [Da]	MH+ [Da]	Delta Mass [Da]	Delta Mass [PPM]	RT [min]	First Scan	Last Scan	MS Order	Ions Matched	Matched Ions	Total Ions	Spectrum File	Annotation
High	A	2	FDLLIK	2	Selected	Phatr2a_48548	1	1	Phatr2a_48548		HCD	0	0	1	1	1035000	N/A	0.0049	14	21	14	24	26	0	0	100	36580	2	374.734	748.46	0	-0.19	20.6	3555	3555	MS2	0.1	4	40	161101_OhGZ_IP Rbc 2.raw
High	A	2	FIDIIK	3	Rejected	Phatr2a_27735	2	0			HCD		0	2	2	1035000	N/A	0.0049	14	21	14	24	26	0	0	100	36580	2	374.734	748.46	0	-0.19	20.6	3555	3555	MS2	0.1	4	40	161101_OhGZ_IP Rbc 2.raw
High	A	2	FLDLLK	3	Rejected	Phatr2a_27735	2	0			HCD		0	2	3	1035000	N/A	0.0049	14	21	14	24	26	0	0	100	36580	2	374.734	748.46	0	-0.19	20.6	3555	3555	MS2	0.1	4	40	161101_OhGZ_IP Rbc 2.raw
High	A	2	NIFDLK	5	Unambiguous	Phatr2a_55930	1	1	Phatr2a_55930		HCD	1	0	1	1	3103000	N/A	0.005	19	26	19	29	86	0	14	100	38190	2	375.213	749.419	0	-0.43	25.52	4420	4420	MS2	0.0833333	5	60	161101_OhGZ_IP Rbc 2.raw
High	A	2	LxNLLR	6	Unambiguous	Phatr2a_51718	1	1	Phatr2a_51718	X2(F)	HCD	1	0	1	1	983300	N/A	0.0033	16	23	16	29	49	0	0	100	28570	2	388.245	775.482	0	-0.78	26.47	4587	4587	MS2	0.0961538	5	52	161101_OhGZ_IP Rbc 2.raw
High	A	2	LYELLK	8	Unambiguous	Phatr2a_21966	1	1	Phatr2a_21966		HCD	1	0	1	1	1469000	N/A	0.00078	13	20	13	31	20	0	4	100	69420	2	389.74	778.472	0	1.72	21.33	3684	3684	MS2	0.125	5	40	161101_OhGZ_IP Rbc 2.raw
High	A	2	DIAEIIK	9	Selected	Phatr2a_43087	1	1	Phatr2a_43087		HCD	0	0	1	1	618900	N/A	0.0072	20	27	20	29	104	0	27	100	22690	2	401.24	801.472	0	0.04	22.11	3817	3817	MS2	0.0833333	4	48	161101_OhGZ_IP Rbc 2.raw
High	A	2	GELELIK	10	Rejected	Phatr2a_50186	1	0			HCD		0	2	2	618900	N/A	0.0072	20	27	20	29	104	0	27	100	22690	2	401.24	801.472	0	0.04	22.11	3817	3817	MS2	0.0833333	4	48	161101_OhGZ_IP Rbc 2.raw
High	A	2	GAIDFLGK	12	Unambiguous	Phatr2a_54499	1	1	Phatr2a_54499		HCD	1	0	1	1	1643000	N/A	8.6e-05	19	26	19	47	87	0	0	100	49050	2	410.732	820.456	0	-0.04	24.7	4276	4276	MS2	0.0892857	5	56	161101_OhGZ_IP Rbc 2.raw
High	A	2	ISLEDLR	14	Unambiguous	Phatr2a_48773	1	1	Phatr2a_48773		HCD	1	0	1	1	864500	N/A	0.001	21	28	21	39	148	0	13	100	32070	2	423.24	845.473	0	0.16	23.93	4138	4138	MS2	0.104167	5	48	161101_OhGZ_IP Rbc 2.raw
High	A	2	LTLDDLR	15	Unambiguous	Phatr2a_32849	1	1	Phatr2a_32849		HCD	1	0	1	1	162400	N/A	0.00036	21	28	21	43	148	0	17	100	12670	2	423.24	845.474	0	1.1	26.17	4535	4535	MS2	0.104167	5	48	161101_OhGZ_IP Rbc 2.raw
High	A	2	AGLQFPVGR	16	Unambiguous	Phatr2a_28445	2	1	Phatr2a_28445		HCD	1	0	1	1	2800000	N/A	4.1e-05	21	29	22	53	162	0	25	100	61360	2	472.77	944.533	0	1.89	22.84	3948	3948	MS2	0.0952381	8	84	161101_OhGZ_IP Rbc 2.raw
High	A	2	VPFLFTVK	17	Unambiguous	Phatr2a_56423	1	1	Phatr2a_56423		HCD	1	0	1	1	261900	N/A	0.00014	15	22	15	41	36	0	66	100	7374	2	475.789	950.572	0	0.66	33.07	5741	5741	MS2	0.125	7	56	161101_OhGZ_IP Rbc 2.raw
High	A	2	FFVGGNWK	18	Unambiguous	Phatr2a_25308	1	1	Phatr2a_25308		HCD	1	0	1	1	652100	N/A	0.001	21	28	21	39	158	0	11	100	30810	2	477.745	954.483	0	-0.25	25.6	4433	4433	MS2	0.109375	7	64	161101_OhGZ_IP Rbc 2.raw
High	A	2	IGLFGGAGVGK	20	Unambiguous	Phatr2a_54086	1	1	Phatr2a_54086		HCD	1	0	1	1	1291000	N/A	0.00029	19	26	19	42	93	0	31	100	54600	2	488.285	975.562	0	0.04	24.69	4275	4275	MS2	0.1	8	80	161101_OhGZ_IP Rbc 2.raw
High	A	2	AVDALIPIGR	22	Unambiguous	Phatr2a_21966	1	1	Phatr2a_21966		HCD	1	0	1	1	2443000	N/A	1.3e-05	15	22	15	52	36	0	18	100	76910	2	512.811	1024.62	0	0.02	28.25	4890	4890	MS2	0.0694444	5	72	161101_OhGZ_IP Rbc 2.raw
High	A	2	VHPIVFDPK	23	Unambiguous	Phatr2a_51305	1	1	Phatr2a_51305		HCD	1	0	1	1	3318000	N/A	0.00047	17	24	17	38	61	0	0	100	99570	3	351.203	1051.59	0	0	15.32	2620	2620	MS2	0.125	8	64	161101_OhGZ_IP Rbc 2.raw
High	A	2	LLLLGAGESGK	24	Unambiguous	Phatr2a_21025	1	1	Phatr2a_21025		HCD	1	0	1	1	1675000	N/A	6.4e-08	17	24	17	77	59	0	37	100	38750	2	529.316	1057.62	0	-1.12	23.92	4136	4136	MS2	0.1125	9	80	161101_OhGZ_IP Rbc 2.raw
High	A	2	LGGDIALDGTK	26	Unambiguous	Phatr2a_56299	1	1	Phatr2a_56299		HCD	1	0	1	1	2773000	N/A	2.2e-07	17	28	21	75	129	0	13	100	88050	2	530.288	1059.57	0	-0.2	17.71	3046	3046	MS2	0.125	10	80	161101_OhGZ_IP Rbc 2.raw
High	A	2	VVDLLAPYAK	27	Unambiguous	Phatr2a_54086	1	1	Phatr2a_54086		HCD	1	0	1	1	1212000	N/A	0.0012	15	26	20	36	100	0	43	100	49080	2	544.821	1088.63	0	-0.12	28.79	4988	4988	MS2	0.111111	8	72	161101_OhGZ_IP Rbc 2.raw
High	A	2	TGLFLDPKGR	28	Unambiguous	Phatr2a_56423	1	1	Phatr2a_56423		HCD	1	0	1	1	756900	N/A	0.0013	15	28	21	37	132	1	20	100	30700	3	368.545	1103.62	0	0.6	17.53	3014	3014	MS2	0.0625	5	80	161101_OhGZ_IP Rbc 2.raw
High	A	2	TTTYNFGFR	29	Unambiguous	Phatr2a_55010	1	1	Phatr2a_55010		HCD	1	0	1	1	1098000	N/A	0.00025	20	27	20	44	122	0	11	100	35180	2	553.767	1106.53	0	0.97	23.29	4027	4027	MS2	0.075	6	80	161101_OhGZ_IP Rbc 2.raw
High	A	2	PVSLGINGFGR	30	Unambiguous	Phatr2a_51128	2	1	Phatr2a_51128		HCD	1	0	1	1	3418000	N/A	5.8e-07	21	28	21	71	132	0	38	100	70570	2	558.812	1116.62	0	0.6	27.02	4682	4682	MS2	0.0729167	7	96	161101_OhGZ_IP Rbc 2.raw
High	A	2	LPGTIDFAGTK	31	Unambiguous	Phatr2a_56340	1	1	Phatr2a_56340		HCD	1	0	1	1	1430000	N/A	1.7e-06	17	28	21	66	149	0	27	100	34890	2	560.306	1119.6	0	0.13	24.03	4157	4157	MS2	0.125	10	80	161101_OhGZ_IP Rbc 2.raw
High	A	2	LAVNMVPFPR	32	Unambiguous	Phatr2a_21122	1	1	Phatr2a_21122		HCD	1	0	1	1	4491000	N/A	5.5e-07	17	26	19	69	89	0	2	100	164500	2	572.321	1143.63	0	0.06	31.18	5406	5406	MS2	0.09375	9	96	161101_OhGZ_IP Rbc 2.raw
High	A	2	APFFELPNSR	33	Unambiguous	Phatr2a_20577	1	1	Phatr2a_20577		HCD	1	0	1	1	1364000	N/A	0.0048	15	29	22	33	170	0	42	100	36000	2	589.303	1177.6	0	-0.78	29.96	5190	5190	MS2	0.0625	5	80	161101_OhGZ_IP Rbc 2.raw
High	A	2	LVDLAIYTSGK	34	Unambiguous	Phatr2a_51128	2	1	Phatr2a_51128		HCD	1	0	1	1	1108000	N/A	3.6e-05	16	26	19	51	83	0	34	100	44480	2	590.334	1179.66	0	-0.7	28.09	4863	4863	MS2	0.1125	9	80	161101_OhGZ_IP Rbc 2.raw
High	A	2	DSTLIMQLLR	35	Unambiguous	Phatr2a_22175	1	1	Phatr2a_22175		HCD	1	0	1	1	771600	N/A	0.004	14	27	20	32	117	0	27	100	16930	2	595.334	1189.66	0	-0.55	43.41	7509	7509	MS2	0.0833333	7	84	161101_OhGZ_IP Rbc 2.raw
High	A	2	YLYIGcVDAR	38	Unambiguous	Phatr2a_51305|Phatr2a_45443	2	2	Phatr2a_51305;Phatr2a_45443	C6(Carbamidomethyl)	HCD	1	0	1	1	12060000	N/A	1.9e-08	18	28	21	86	154	0	6	100	333700	2	615.303	1229.6	0	0.07	25.19	4361	4361	MS2	0.125	9	72	161101_OhGZ_IP Rbc 2.raw
High	A	2	LGKPEEVAGMAR	39	Unambiguous	Phatr2a_20900	1	1	Phatr2a_20900		HCD	1	0	1	1	1015000	N/A	7.1e-07	17	28	21	70	148	0	32	100	11230	3	419.893	1257.66	0	0.96	12.56	2124	2124	MS2	0.0725806	9	124	161101_OhGZ_IP Rbc 2.raw
High	A	2	ESVSEPMLTGLK	40	Unambiguous	Phatr2a_21966	1	1	Phatr2a_21966		HCD	1	0	1	1	1916000	N/A	0.00012	16	29	22	49	183	0	42	100	43570	2	645.834	1290.66	0	-0.75	24.58	4255	4255	MS2	0.0681818	6	88	161101_OhGZ_IP Rbc 2.raw
High	A	2	AVSAAELKAALKK	41	Unambiguous	Phatr2a_51128	2	1	Phatr2a_51128		HCD	1	0	1	1	432400	N/A	0.00025	13	20	13	37	23	2	66	100	16960	3	433.938	1299.8	0	-0.45	14.77	2520	2520	MS2	0.0431034	5	116	161101_OhGZ_IP Rbc 2.raw
High	A	2	ELDAIKDPEDR	42	Unambiguous	Phatr2a_51305	1	1	Phatr2a_51305		HCD	1	0	1	1	2184000	N/A	0.00035	15	29	22	44	192	1	6	100	87270	3	434.218	1300.64	0	0.37	13.22	2242	2242	MS2	0.07	7	100	161101_OhGZ_IP Rbc 2.raw
High	A	2	GKDMATFDQYR	44	Unambiguous	Phatr2a_56308	1	1	Phatr2a_56308		HCD	1	0	1	1	2164000	N/A	0.0023	15	30	23	36	202	1	10	100	87770	3	444.54	1331.61	0	0.62	14.55	2480	2480	MS2	0.0862069	10	116	161101_OhGZ_IP Rbc 2.raw
High	A	2	LGIYDTTSSTWK	45	Unambiguous	Phatr2a_47612	1	1	Phatr2a_47612		HCD	1	0	1	1	7166000	N/A	2.2e-08	18	30	23	87	208	0	3	100	208300	2	686.343	1371.68	0	-0.97	26.51	4593	4593	MS2	0.102273	9	88	161101_OhGZ_IP Rbc 2.raw
High	A	2	SSLANLIPASTGAAK	46	Unambiguous	Phatr2a_51128	2	1	Phatr2a_51128		HCD	1	0	1	1	16470000	N/A	0.0034	15	27	20	32	115	0	34	100	27570	2	700.891	1400.78	0	0.62	26.84	4652	4652	MS2	0.0460526	7	152	161101_OhGZ_IP Rbc 2.raw
High	A	2	SQINELSYLQVK	47	Unambiguous	Phatr2a_56423	1	1	Phatr2a_56423		HCD	1	0	1	1	1646000	N/A	3.8e-06	16	28	21	63	151	0	0	100	26380	2	711.386	1421.77	0	1.26	28.36	4911	4911	MS2	0.0703125	9	128	161101_OhGZ_IP Rbc 2.raw
High	A	2	LVEGATFDELPQK	49	Unambiguous	Phatr2a_43767	1	1	Phatr2a_43767		HCD	1	0	1	1	2562000	N/A	0.0003	15	30	23	45	201	0	14	100	54650	2	723.878	1446.75	0	0.2	24.58	4254	4254	MS2	0.08	8	100	161101_OhGZ_IP Rbc 2.raw
High	A	2	TGLNPVVSFPFNR	50	Unambiguous	Phatr2a_55010	1	1	Phatr2a_55010		HCD	1	0	1	1	421600	N/A	0.0001	16	29	22	49	164	0	0	100	19200	2	724.389	1447.77	0	0.79	35.67	6200	6200	MS2	0.0454545	6	132	161101_OhGZ_IP Rbc 2.raw
High	A	2	DIDQEKFDQYR	51	Unambiguous	Phatr2a_56307	1	1	Phatr2a_56307		HCD	1	0	1	1	1734000	N/A	5.3e-05	16	30	23	53	204	1	15	100	70840	3	486.228	1456.67	0	-0.12	17.33	2978	2978	MS2	0.0555556	6	108	161101_OhGZ_IP Rbc 2.raw
High	A	2	SYTGEGPAVIDWAK	52	Unambiguous	Phatr2a_6624	4	1	Phatr2a_6624		HCD	1	0	1	1	729200	N/A	0.00048	15	30	23	44	225	0	43	100	28020	2	747.367	1493.73	0	0.13	28.81	4991	4991	MS2	0.0865385	9	104	161101_OhGZ_IP Rbc 2.raw
High	A	2	VPTANVSVVDLTcR	53	Unambiguous	Phatr2a_32747	1	1	Phatr2a_32747	C13(Carbamidomethyl)	HCD	1	0	1	1	3969000	N/A	5.1e-08	18	29	22	82	161	0	24	100	38390	2	765.9	1530.79	0	-0.59	27.03	4683	4683	MS2	0.0642857	9	140	161101_OhGZ_IP Rbc 2.raw
High	A	2	EAYPGDVFYLHSR	55	Unambiguous	Phatr2a_21966	1	1	Phatr2a_21966		HCD	1	0	1	1	3272000	N/A	2.4e-05	17	30	23	56	202	0	16	100	74960	3	518.585	1553.74	0	0.68	25.73	4455	4455	MS2	0.0833333	8	96	161101_OhGZ_IP Rbc 2.raw
High	A	2	TIQFVDWcPTGFK	56	Unambiguous	Phatr2a_54534	1	1	Phatr2a_54534	C8(Carbamidomethyl)	HCD	1	0	1	1	956000	N/A	0.0053	17	30	23	33	219	0	8	100	17750	2	799.887	1598.77	0	0.09	38.02	6604	6604	MS2	0.0441176	6	136	161101_OhGZ_IP Rbc 2.raw
High	A	2	AVIETPRGPNTIAIR	57	Unambiguous	Phatr2a_45465	2	1	Phatr2a_45465		HCD	1	0	1	1	2715000	N/A	0.0064	14	22	15	24	34	1	23	100	69380	3	536.645	1607.92	0	-0.66	20.27	3498	3498	MS2	0.0625	9	144	161101_OhGZ_IP Rbc 2.raw
High	A	2	TGAIVDVPVGNELLGR	58	Unambiguous	Phatr2a_21966	1	1	Phatr2a_21966		HCD	1	0	1	1	759000	N/A	0.0014	15	25	18	34	67	0	6	100	11180	2	805.45	1609.89	0	0.93	34.85	6055	6055	MS2	0.05	7	140	161101_OhGZ_IP Rbc 2.raw
High	A	2	VVDGIGQPIDGGASLEK	59	Unambiguous	Phatr2a_21966	1	1	Phatr2a_21966		HCD	1	0	1	1	4207000	N/A	1.1e-05	16	28	21	58	144	0	0	100	62990	2	827.936	1654.86	0	-0.48	24.51	4242	4242	MS2	0.0595238	10	168	161101_OhGZ_IP Rbc 2.raw
High	A	2	RIESYQEGAPAAIPR	60	Unambiguous	Phatr2a_51305	1	1	Phatr2a_51305		HCD	1	0	1	1	2075000	N/A	0.00044	15	30	23	44	202	1	13	100	40230	2	829.436	1657.87	0	-0.19	16.63	2852	2852	MS2	0.077381	13	168	161101_OhGZ_IP Rbc 2.raw
High	A	2	FGSDLDPATQQQLNR	61	Unambiguous	Phatr2a_21966	1	1	Phatr2a_21966		HCD	1	0	1	1	4514000	N/A	2.2e-05	16	30	23	57	216	0	9	100	146600	2	845.413	1689.82	0	-0.81	21.67	3741	3741	MS2	0.0681818	9	132	161101_OhGZ_IP Rbc 2.raw
High	A	2	LHAKELDAIKDPEER	62	Unambiguous	Phatr2a_45443	1	1	Phatr2a_45443		HCD	1	0	1	1	2904000	N/A	0.00037	15	28	21	43	155	2	21	100	27220	4	441.738	1763.93	0	1.45	13.89	2362	2362	MS2	0.0705128	11	156	161101_OhGZ_IP Rbc 2.raw
High	A	2	QVLPSGVGPEGVTAIPSR	63	Unambiguous	Phatr2a_47612	1	1	Phatr2a_47612		HCD	1	0	1	1	1988000	N/A	1.2e-08	18	26	19	85	84	0	0	100	38840	2	882.486	1763.96	0	-0.13	28.5	4935	4935	MS2	0.0441176	9	204	161101_OhGZ_IP Rbc 2.raw
High	A	2	NLLAVASEVDDRGAAIR	64	Unambiguous	Phatr2a_47612	1	1	Phatr2a_47612		HCD	1	0	1	1	1459000	N/A	5.1e-06	16	27	20	61	120	1	29	100	27110	3	590.656	1769.95	0	0.93	28.64	4962	4962	MS2	0.0520833	10	192	161101_OhGZ_IP Rbc 2.raw
High	A	2	AQDAAYFDTLGTVHSPK	65	Unambiguous	Phatr2a_51305	1	1	Phatr2a_51305		HCD	1	0	1	1	6459000	N/A	0.00011	16	30	23	50	241	0	24	100	145300	3	607.631	1820.88	0	-1.16	23.51	4066	4066	MS2	0.0531915	10	188	161101_OhGZ_IP Rbc 2.raw
High	A	2	ASVANVDHAPPLSIWLR	66	Unambiguous	Phatr2a_51305|Phatr2a_45443	2	2	Phatr2a_51305;Phatr2a_45443		HCD	1	0	1	1	1882000	N/A	0.0016	15	28	21	36	128	0	12	100	7689	3	616.004	1846	0	0.24	33.28	5775	5775	MS2	0.0284091	5	176	161101_OhGZ_IP Rbc 2.raw
High	A	2	KAQDAAYFDTLGTVHSPK	68	Unambiguous	Phatr2a_51305	1	1	Phatr2a_51305		HCD	1	0	1	1	12480000	N/A	0.00015	16	31	24	49	254	1	20	100	268600	3	650.33	1948.98	0	-0.46	19.56	3374	3374	MS2	0.0980392	20	204	161101_OhGZ_IP Rbc 2.raw
High	A	2	VADNINVSPQGEQVFTESK	69	Unambiguous	Phatr2a_46347	1	1	Phatr2a_46347		HCD	1	0	1	1	757700	N/A	0.0061	15	31	24	33	263	0	0	100	29100	2	1031.51	2062.01	0	-0.23	25.84	4475	4475	MS2	0.0294118	6	204	161101_OhGZ_IP Rbc 2.raw
High	A	2	GTGLANRcPEVVGEDSITPK	70	Unambiguous	Phatr2a_56423	1	1	Phatr2a_56423	C8(Carbamidomethyl)	HCD	1	0	1	1	3277000	N/A	0.0006	15	30	23	43	246	1	0	100	81870	3	700.684	2100.04	0	-0.15	19.74	3406	3406	MS2	0.0721154	15	208	161101_OhGZ_IP Rbc 2.raw
High	A	2	GNGGSFKPGFQmGGDFNTPSYR	72	Unambiguous	Phatr2a_56423	1	1	Phatr2a_56423	M12(Oxidation)	HCD	1	0	1	1	872100	N/A	0.00012	16	32	25	52	360	0	0	100	17580	3	779.683	2337.04	0	0.19	22.59	3903	3903	MS2	0.0322581	8	248	161101_OhGZ_IP Rbc 2.raw
High	A	2	LGGDIALDGTK	255	Unambiguous	Fucoxanthin-chlorophyll a-c binding protein B, chloroplastic OS=Phaeodactylum tricornutum GN=FCPB PE=3 SV=1 - [FCPB_PHATR]	1	1	Q08585		HCD	1	0	1	1	2773000	N/A	8.4e-06	36	43	36	75	4837	0	13	100	88050	2	530.288	1059.57	0	-0.2	17.71	3046	3046	MS2	0.125	10	80	161101_OhGZ_IP Rbc 2.raw
High	A	2	NTDVLALFR	223	Unambiguous	Ribulose bisphosphate carboxylase large chain OS=Phaeodactylum tricornutum (strain CCAP 1055/1) GN=rbcL PE=3 SV=1 - [RBL_PHATC]	1	1	Q9TK52		HCD	1	0	1	1	469800000	N/A	0.0017	18	43	36	51	4139	0	0	86	6809000	2	524.793	1048.58	0	-0.66	35.59	6185	6185	MS2	0.0833333	8	96	161101_OhGZ_IP Rbc 2.raw
High	A	2	NTDVLALFR	223	Unambiguous	Ribulose bisphosphate carboxylase large chain OS=Phaeodactylum tricornutum (strain CCAP 1055/1) GN=rbcL PE=3 SV=1 - [RBL_PHATC]	1	1	Q9TK52		HCD	1	0	1	1		N/A	0.0014	24	43	36	52	4188	0	30	100	10410	2	524.793	1048.58	0	-0.31	39.42	6848	6848	MS2	0.0625	6	96	161101_OhGZ_IP Rbc 2.raw
High	A	2	NTDVLALFR	223	Unambiguous	Ribulose bisphosphate carboxylase large chain OS=Phaeodactylum tricornutum (strain CCAP 1055/1) GN=rbcL PE=3 SV=1 - [RBL_PHATC]	1	1	Q9TK52		HCD	1	0	1	1		N/A	0.031	17	43	36	38	4188	0	46	100	16190	2	524.793	1048.58	0	-0.2	40.02	6952	6952	MS2	0.0625	6	96	161101_OhGZ_IP Rbc 2.raw
High	A	2	NTDVLALFR	223	Unambiguous	Ribulose bisphosphate carboxylase large chain OS=Phaeodactylum tricornutum (strain CCAP 1055/1) GN=rbcL PE=3 SV=1 - [RBL_PHATC]	1	1	Q9TK52		HCD	1	0	1	1		N/A	0.065	15	42	35	35	3948	0	6	100	28830	2	524.793	1048.58	0	-0.08	37.77	6563	6563	MS2	0.0625	6	96	161101_OhGZ_IP Rbc 2.raw
High	A	2	NTDVLALFR	223	Unambiguous	Ribulose bisphosphate carboxylase large chain OS=Phaeodactylum tricornutum (strain CCAP 1055/1) GN=rbcL PE=3 SV=1 - [RBL_PHATC]	1	1	Q9TK52		HCD	1	0	1	1	469800000	N/A	0.00088	17	42	35	54	3948	0	0	100	983700	2	524.793	1048.58	0	-0.08	36.1	6273	6273	MS2	0.0833333	8	96	161101_OhGZ_IP Rbc 2.raw
High	A	2	NTDVLALFR	223	Unambiguous	Ribulose bisphosphate carboxylase large chain OS=Phaeodactylum tricornutum (strain CCAP 1055/1) GN=rbcL PE=3 SV=1 - [RBL_PHATC]	1	1	Q9TK52		HCD	1	0	1	1		N/A	0.021	15	42	35	40	3948	0	17	100	15900	2	524.793	1048.58	0	0.04	38.36	6664	6664	MS2	0.0625	6	96	161101_OhGZ_IP Rbc 2.raw
High	A	2	NTDVLALFR	223	Unambiguous	Ribulose bisphosphate carboxylase large chain OS=Phaeodactylum tricornutum (strain CCAP 1055/1) GN=rbcL PE=3 SV=1 - [RBL_PHATC]	1	1	Q9TK52		HCD	1	0	1	1		N/A	0.00027	19	42	35	59	3948	0	5	100	43670	2	524.793	1048.58	0	0.04	37.24	6468	6468	MS2	0.0625	6	96	161101_OhGZ_IP Rbc 2.raw
High	A	2	NTDVLALFR	223	Unambiguous	Ribulose bisphosphate carboxylase large chain OS=Phaeodactylum tricornutum (strain CCAP 1055/1) GN=rbcL PE=3 SV=1 - [RBL_PHATC]	1	1	Q9TK52		HCD	1	0	1	1		N/A	6.9e-05	21	42	35	65	3977	0	5	100	88870	2	524.793	1048.58	0	0.27	36.64	6371	6371	MS2	0.0833333	8	96	161101_OhGZ_IP Rbc 2.raw
High	A	2	NTDVLALFR	223	Unambiguous	Ribulose bisphosphate carboxylase large chain OS=Phaeodactylum tricornutum (strain CCAP 1055/1) GN=rbcL PE=3 SV=1 - [RBL_PHATC]	1	1	Q9TK52		HCD	1	0	1	1		N/A	0.016	18	44	37	42	5123	0	27	100	7249	2	524.793	1048.58	0	0.85	40.57	7041	7041	MS2	0.0520833	5	96	161101_OhGZ_IP Rbc 2.raw
High	A	2	DNDLILHLHR	468	Unambiguous	Ribulose bisphosphate carboxylase large chain OS=Phaeodactylum tricornutum (strain CCAP 1055/1) GN=rbcL PE=3 SV=1 - [RBL_PHATC]	1	1	Q9TK52		HCD	1	0	1	1		N/A	0.0052	32	44	37	48	5974	0	38	100	41460	3	415.895	1245.67	0	-0.68	22.46	3881	3881	MS2	0.0480769	5	104	161101_OhGZ_IP Rbc 2.raw
High	A	2	DNDLILHLHR	468	Unambiguous	Ribulose bisphosphate carboxylase large chain OS=Phaeodactylum tricornutum (strain CCAP 1055/1) GN=rbcL PE=3 SV=1 - [RBL_PHATC]	1	1	Q9TK52		HCD	1	0	1	1	787500000	N/A	0.00027	31	44	37	60	5869	0	1	100	276200	3	415.895	1245.67	0	-0.02	20.19	3484	3484	MS2	0.0576923	6	104	161101_OhGZ_IP Rbc 2.raw
High	A	2	DNDLILHLHR	468	Unambiguous	Ribulose bisphosphate carboxylase large chain OS=Phaeodactylum tricornutum (strain CCAP 1055/1) GN=rbcL PE=3 SV=1 - [RBL_PHATC]	1	1	Q9TK52		HCD	1	0	1	1		N/A	0.0013	30	44	37	53	5869	0	60	100	96460	3	415.895	1245.67	0	-0.02	21.39	3694	3694	MS2	0.0673077	7	104	161101_OhGZ_IP Rbc 2.raw
High	A	2	DNDLILHLHR	468	Unambiguous	Ribulose bisphosphate carboxylase large chain OS=Phaeodactylum tricornutum (strain CCAP 1055/1) GN=rbcL PE=3 SV=1 - [RBL_PHATC]	1	1	Q9TK52		HCD	1	0	1	1		N/A	0.16	31	44	37	33	5769	0	39	100	23860	3	415.895	1245.67	0	0.2	24.23	4192	4192	MS2	0.0576923	6	104	161101_OhGZ_IP Rbc 2.raw
High	A	2	DNDLILHLHR	468	Unambiguous	Ribulose bisphosphate carboxylase large chain OS=Phaeodactylum tricornutum (strain CCAP 1055/1) GN=rbcL PE=3 SV=1 - [RBL_PHATC]	1	1	Q9TK52		HCD	1	0	1	1		N/A	0.019	30	44	37	42	5885	0	30	100	17750	3	415.895	1245.67	0	0.42	24.85	4303	4303	MS2	0.0480769	5	104	161101_OhGZ_IP Rbc 2.raw
High	A	2	DNDLILHLHR	468	Unambiguous	Ribulose bisphosphate carboxylase large chain OS=Phaeodactylum tricornutum (strain CCAP 1055/1) GN=rbcL PE=3 SV=1 - [RBL_PHATC]	1	1	Q9TK52		HCD	1	0	1	1	50960000	N/A	0.00012	21	44	37	64	5885	0	2	100	204100	2	623.339	1245.67	0	0.45	19.29	3329	3329	MS2	0.0673077	7	104	161101_OhGZ_IP Rbc 2.raw
High	A	2	DNDLILHLHR	468	Unambiguous	Ribulose bisphosphate carboxylase large chain OS=Phaeodactylum tricornutum (strain CCAP 1055/1) GN=rbcL PE=3 SV=1 - [RBL_PHATC]	1	1	Q9TK52		HCD	1	0	1	1		N/A	0.57	27	44	37	27	5876	0	27	100	113500	3	415.895	1245.67	0	0.57	20.69	3571	3571	MS2	0.0576923	6	104	161101_OhGZ_IP Rbc 2.raw
High	A	2	DNDLILHLHR	468	Unambiguous	Ribulose bisphosphate carboxylase large chain OS=Phaeodactylum tricornutum (strain CCAP 1055/1) GN=rbcL PE=3 SV=1 - [RBL_PHATC]	1	1	Q9TK52		HCD	1	0	1	1	787500000	N/A	0.00078	28	44	37	56	5876	0	1	100	3608000	3	415.895	1245.67	0	0.79	19.67	3393	3393	MS2	0.0769231	8	104	161101_OhGZ_IP Rbc 2.raw
High	A	2	DNDLILHLHR	468	Unambiguous	Ribulose bisphosphate carboxylase large chain OS=Phaeodactylum tricornutum (strain CCAP 1055/1) GN=rbcL PE=3 SV=1 - [RBL_PHATC]	1	1	Q9TK52		HCD	1	0	1	1		N/A	0.6	27	44	37	27	5677	0	63	100	21230	3	415.895	1245.67	0	1.23	23.17	4006	4006	MS2	0.0480769	5	104	161101_OhGZ_IP Rbc 2.raw
High	A	2	AVSALRLEDMR	494	Unambiguous	Ribulose bisphosphate carboxylase large chain OS=Phaeodactylum tricornutum (strain CCAP 1055/1) GN=rbcL PE=3 SV=1 - [RBL_PHATC]	1	1	Q9TK52		HCD	1	0	1	1	409500000	N/A	2.5	20	44	37	21	5866	1	0	100	77220	3	420.896	1260.67	0	-0.21	20.2	3486	3486	MS2	0.05	5	100	161101_OhGZ_IP Rbc 2.raw
High	A	2	AVSALRLEDMR	494	Unambiguous	Ribulose bisphosphate carboxylase large chain OS=Phaeodactylum tricornutum (strain CCAP 1055/1) GN=rbcL PE=3 SV=1 - [RBL_PHATC]	1	1	Q9TK52		HCD	1	0	1	1	139100000	N/A	0.0044	28	44	37	48	5866	1	1	100	4362000	2	630.84	1260.67	0	-0.15	19.43	3350	3350	MS2	0.09	9	100	161101_OhGZ_IP Rbc 2.raw
High	A	2	MGYWDAAYAVK	504	Unambiguous	Ribulose bisphosphate carboxylase large chain OS=Phaeodactylum tricornutum (strain CCAP 1055/1) GN=rbcL PE=3 SV=1 - [RBL_PHATC]	1	1	Q9TK52		HCD	1	0	1	1		N/A	0.00042	16	44	37	58	5621	0	22	100	56070	2	637.797	1274.59	0	-0.97	30.07	5209	5209	MS2	0.0875	7	80	161101_OhGZ_IP Rbc 2.raw
High	A	2	MGYWDAAYAVK	504	Unambiguous	Ribulose bisphosphate carboxylase large chain OS=Phaeodactylum tricornutum (strain CCAP 1055/1) GN=rbcL PE=3 SV=1 - [RBL_PHATC]	1	1	Q9TK52		HCD	1	0	1	1	796100000	N/A	7.6e-07	20	44	37	86	5579	0	8	69	9159000	2	637.797	1274.59	0	-0.5	28.99	5021	5021	MS2	0.1125	9	80	161101_OhGZ_IP Rbc 2.raw
High	A	2	MGYWDAAYAVK	504	Unambiguous	Ribulose bisphosphate carboxylase large chain OS=Phaeodactylum tricornutum (strain CCAP 1055/1) GN=rbcL PE=3 SV=1 - [RBL_PHATC]	1	1	Q9TK52		HCD	1	0	1	1		N/A	0.0027	16	44	37	50	5636	0	7	100	30270	2	637.797	1274.59	0	-0.4	31.19	5407	5407	MS2	0.1	8	80	161101_OhGZ_IP Rbc 2.raw
High	A	2	MGYWDAAYAVK	504	Unambiguous	Ribulose bisphosphate carboxylase large chain OS=Phaeodactylum tricornutum (strain CCAP 1055/1) GN=rbcL PE=3 SV=1 - [RBL_PHATC]	1	1	Q9TK52		HCD	1	0	1	1	4098000	N/A	0.0028	16	44	37	50	5636	0	24	100	112700	2	637.797	1274.59	0	-0.3	28.24	4889	4889	MS2	0.1	8	80	161101_OhGZ_IP Rbc 2.raw
High	A	2	MGYWDAAYAVK	504	Unambiguous	Ribulose bisphosphate carboxylase large chain OS=Phaeodactylum tricornutum (strain CCAP 1055/1) GN=rbcL PE=3 SV=1 - [RBL_PHATC]	1	1	Q9TK52		HCD	1	0	1	1	796100000	N/A	4.1e-05	17	44	37	68	5706	0	9	100	198800	2	637.797	1274.59	0	-0.02	29.51	5109	5109	MS2	0.1	8	80	161101_OhGZ_IP Rbc 2.raw
High	A	2	MGYWDAAYAVK	504	Unambiguous	Ribulose bisphosphate carboxylase large chain OS=Phaeodactylum tricornutum (strain CCAP 1055/1) GN=rbcL PE=3 SV=1 - [RBL_PHATC]	1	1	Q9TK52		HCD	1	0	1	1		N/A	0.0076	20	44	37	46	5727	0	47	100	19280	2	637.797	1274.59	0	0.08	32.18	5584	5584	MS2	0.1	8	80	161101_OhGZ_IP Rbc 2.raw
High	A	2	MGYWDAAYAVK	504	Unambiguous	Ribulose bisphosphate carboxylase large chain OS=Phaeodactylum tricornutum (strain CCAP 1055/1) GN=rbcL PE=3 SV=1 - [RBL_PHATC]	1	1	Q9TK52		HCD	1	0	1	1		N/A	0.00038	17	44	37	59	5779	0	11	100	41210	2	637.798	1274.59	0	0.75	30.63	5308	5308	MS2	0.0875	7	80	161101_OhGZ_IP Rbc 2.raw
High	A	2	AVSALRLEDmR	494	Unambiguous	Ribulose bisphosphate carboxylase large chain OS=Phaeodactylum tricornutum (strain CCAP 1055/1) GN=rbcL PE=3 SV=1 - [RBL_PHATC]	1	1	Q9TK52	M10(Oxidation)	HCD	1	0	1	1	19000000	N/A	0.00067	38	45	38	57	6458	1	12	100	333400	2	638.837	1276.67	0	-0.56	13.57	2305	2305	MS2	0.09	9	100	161101_OhGZ_IP Rbc 2.raw
High	A	2	mGYWDAAYAVK	504	Unambiguous	Ribulose bisphosphate carboxylase large chain OS=Phaeodactylum tricornutum (strain CCAP 1055/1) GN=rbcL PE=3 SV=1 - [RBL_PHATC]	1	1	Q9TK52	M1(Oxidation)	HCD	1	0	1	1		N/A	1.1	22	44	37	25	6127	0	53	100	12880	2	645.794	1290.58	0	-0.81	29.62	5129	5129	MS2	0.075	6	80	161101_OhGZ_IP Rbc 2.raw
High	A	2	mGYWDAAYAVK	504	Unambiguous	Ribulose bisphosphate carboxylase large chain OS=Phaeodactylum tricornutum (strain CCAP 1055/1) GN=rbcL PE=3 SV=1 - [RBL_PHATC]	1	1	Q9TK52	M1(Oxidation)	HCD	1	0	1	1	314700000	N/A	5.3e-05	22	44	37	68	6127	0	7	100	3165000	2	645.794	1290.58	0	-0.81	26.12	4526	4526	MS2	0.125	10	80	161101_OhGZ_IP Rbc 2.raw
High	A	2	mGYWDAAYAVK	504	Unambiguous	Ribulose bisphosphate carboxylase large chain OS=Phaeodactylum tricornutum (strain CCAP 1055/1) GN=rbcL PE=3 SV=1 - [RBL_PHATC]	1	1	Q9TK52	M1(Oxidation)	HCD	1	0	1	1	314700000	N/A	2.2e-05	22	44	37	71	6071	0	9	100	293600	2	645.795	1290.58	0	-0.24	25.58	4428	4428	MS2	0.1125	9	80	161101_OhGZ_IP Rbc 2.raw
High	A	2	mGYWDAAYAVK	504	Unambiguous	Ribulose bisphosphate carboxylase large chain OS=Phaeodactylum tricornutum (strain CCAP 1055/1) GN=rbcL PE=3 SV=1 - [RBL_PHATC]	1	1	Q9TK52	M1(Oxidation)	HCD	1	0	1	1	10750000	N/A	0.3	38	45	38	30	6364	0	12	100	443000	2	645.795	1290.58	0	0.14	20.19	3483	3483	MS2	0.0875	7	80	161101_OhGZ_IP Rbc 2.raw
High	A	2	mGYWDAAYAVK	504	Unambiguous	Ribulose bisphosphate carboxylase large chain OS=Phaeodactylum tricornutum (strain CCAP 1055/1) GN=rbcL PE=3 SV=1 - [RBL_PHATC]	1	1	Q9TK52	M1(Oxidation)	HCD	1	0	1	1	11080000	N/A	0.074	37	45	38	37	6677	0	30	100	294700	2	645.796	1290.58	0	1.18	27.26	4725	4725	MS2	0.075	6	80	161101_OhGZ_IP Rbc 2.raw
High	A	2	FLYcMEGINR	590	Selected	Ribulose bisphosphate carboxylase large chain OS=Phaeodactylum tricornutum (strain CCAP 1055/1) GN=rbcL PE=3 SV=1 - [RBL_PHATC]	2	1	Q9TK52	C4(Carbamidomethyl)	HCD		0	2	2		N/A	0.012	25	44	37	44	6000	0	11	100	37060	2	651.801	1302.59	0	-1.71	30.2	5233	5233	MS2	0.0657895	5	76	161101_OhGZ_IP Rbc 2.raw
High	A	2	FLYcMEGINR	590	Selected	Ribulose bisphosphate carboxylase large chain OS=Phaeodactylum tricornutum (strain CCAP 1055/1) GN=rbcL PE=3 SV=1 - [RBL_PHATC]	2	1	Q9TK52	C4(Carbamidomethyl)	HCD		0	2	2	8880000	N/A	0.059	27	44	37	37	6052	0	24	100	20150	2	651.802	1302.6	0	-0.86	33.49	5812	5812	MS2	0.0657895	5	76	161101_OhGZ_IP Rbc 2.raw
High	A	2	FLYcMEGINR	590	Selected	Ribulose bisphosphate carboxylase large chain OS=Phaeodactylum tricornutum (strain CCAP 1055/1) GN=rbcL PE=3 SV=1 - [RBL_PHATC]	2	1	Q9TK52	C4(Carbamidomethyl)	HCD		0	2	2	8880000	N/A	0.041	20	44	37	39	6052	0	14	100	16290	2	651.802	1302.6	0	-0.86	32.94	5717	5717	MS2	0.0921053	7	76	161101_OhGZ_IP Rbc 2.raw
High	A	2	FLYcMEGINR	590	Unambiguous	Ribulose bisphosphate carboxylase large chain OS=Phaeodactylum tricornutum (strain CCAP 1055/1) GN=rbcL PE=3 SV=1 - [RBL_PHATC]	2	1	Q9TK52	C4(Carbamidomethyl)	HCD	1	0	1	1		N/A	0.001	38	45	38	56	7475	0	33	100	68260	2	651.802	1302.6	0	-0.77	29.13	5044	5044	MS2	0.105263	8	76	161101_OhGZ_IP Rbc 2.raw
High	A	2	FLYcMEGINR	590	Selected	Ribulose bisphosphate carboxylase large chain OS=Phaeodactylum tricornutum (strain CCAP 1055/1) GN=rbcL PE=3 SV=1 - [RBL_PHATC]	2	1	Q9TK52	C4(Carbamidomethyl)	HCD		0	2	2		N/A	0.017	25	45	38	43	7471	0	29	100	9145	2	651.802	1302.6	0	-0.67	34.06	5913	5913	MS2	0.0657895	5	76	161101_OhGZ_IP Rbc 2.raw
High	A	2	FLYcMEGINR	590	Selected	Ribulose bisphosphate carboxylase large chain OS=Phaeodactylum tricornutum (strain CCAP 1055/1) GN=rbcL PE=3 SV=1 - [RBL_PHATC]	2	1	Q9TK52	C4(Carbamidomethyl)	HCD		0	2	2		N/A	0.0063	24	45	38	48	7471	0	32	100	117200	2	651.802	1302.6	0	-0.58	28.61	4956	4956	MS2	0.0789474	6	76	161101_OhGZ_IP Rbc 2.raw
High	A	2	FLYcMEGINR	590	Selected	Ribulose bisphosphate carboxylase large chain OS=Phaeodactylum tricornutum (strain CCAP 1055/1) GN=rbcL PE=3 SV=1 - [RBL_PHATC]	2	1	Q9TK52	C4(Carbamidomethyl)	HCD		0	2	2		N/A	0.026	24	45	38	41	7398	0	10	100	7926	2	651.802	1302.6	0	-0.49	35.99	6254	6254	MS2	0.0789474	6	76	161101_OhGZ_IP Rbc 2.raw
High	A	2	FLYcMEGINR	590	Selected	Ribulose bisphosphate carboxylase large chain OS=Phaeodactylum tricornutum (strain CCAP 1055/1) GN=rbcL PE=3 SV=1 - [RBL_PHATC]	2	1	Q9TK52	C4(Carbamidomethyl)	HCD		0	2	2		N/A	0.072	26	45	38	37	7397	0	34	100	26010	2	651.802	1302.6	0	-0.39	31.31	5429	5429	MS2	0.0657895	5	76	161101_OhGZ_IP Rbc 2.raw
High	A	2	FLYcMEGINR	590	Selected	Ribulose bisphosphate carboxylase large chain OS=Phaeodactylum tricornutum (strain CCAP 1055/1) GN=rbcL PE=3 SV=1 - [RBL_PHATC]	2	1	Q9TK52	C4(Carbamidomethyl)	HCD		0	2	2	1551000000	N/A	0.0062	24	45	38	48	7397	0	8	100	2395000	2	651.802	1302.6	0	-0.39	27.54	4768	4768	MS2	0.0789474	6	76	161101_OhGZ_IP Rbc 2.raw
High	A	2	FLYcMEGINR	590	Selected	Ribulose bisphosphate carboxylase large chain OS=Phaeodactylum tricornutum (strain CCAP 1055/1) GN=rbcL PE=3 SV=1 - [RBL_PHATC]	2	1	Q9TK52	C4(Carbamidomethyl)	HCD		0	2	2		N/A	0.013	26	45	38	45	7397	0	11	100	16240	2	651.802	1302.6	0	-0.3	31.87	5529	5529	MS2	0.0657895	5	76	161101_OhGZ_IP Rbc 2.raw
High	A	2	FLYcMEGINR	590	Unambiguous	Ribulose bisphosphate carboxylase large chain OS=Phaeodactylum tricornutum (strain CCAP 1055/1) GN=rbcL PE=3 SV=1 - [RBL_PHATC]	2	1	Q9TK52	C4(Carbamidomethyl)	HCD	1	0	1	1		N/A	0.00081	38	45	38	57	7397	0	4	100	261100	2	651.802	1302.6	0	-0.21	28.06	4856	4856	MS2	0.118421	9	76	161101_OhGZ_IP Rbc 2.raw
High	A	2	FLYcMEGINR	590	Unambiguous	Ribulose bisphosphate carboxylase large chain OS=Phaeodactylum tricornutum (strain CCAP 1055/1) GN=rbcL PE=3 SV=1 - [RBL_PHATC]	2	1	Q9TK52	C4(Carbamidomethyl)	HCD	1	0	1	1	2666000	N/A	0.0054	38	45	38	48	7198	0	4	100	43820	3	434.87	1302.6	0	-0.15	27.11	4697	4697	MS2	0.0921053	7	76	161101_OhGZ_IP Rbc 2.raw
High	A	2	FLYcMEGINR	590	Selected	Ribulose bisphosphate carboxylase large chain OS=Phaeodactylum tricornutum (strain CCAP 1055/1) GN=rbcL PE=3 SV=1 - [RBL_PHATC]	2	1	Q9TK52	C4(Carbamidomethyl)	HCD		0	2	2		N/A	0.032	19	45	38	40	6860	0	20	100	58900	2	651.802	1302.6	0	-0.11	29.64	5132	5132	MS2	0.0921053	7	76	161101_OhGZ_IP Rbc 2.raw
High	A	2	FLYcMEGINR	590	Selected	Ribulose bisphosphate carboxylase large chain OS=Phaeodactylum tricornutum (strain CCAP 1055/1) GN=rbcL PE=3 SV=1 - [RBL_PHATC]	2	1	Q9TK52	C4(Carbamidomethyl)	HCD		0	2	2	1551000000	N/A	0.0061	24	45	38	48	6860	0	0	100	3558000	2	651.802	1302.6	0	-0.11	27.01	4680	4680	MS2	0.0789474	6	76	161101_OhGZ_IP Rbc 2.raw
High	A	2	FLYcMEGINR	590	Selected	Ribulose bisphosphate carboxylase large chain OS=Phaeodactylum tricornutum (strain CCAP 1055/1) GN=rbcL PE=3 SV=1 - [RBL_PHATC]	2	1	Q9TK52	C4(Carbamidomethyl)	HCD		0	2	2		N/A	0.0036	28	45	38	50	6918	0	36	100	6688	2	651.803	1302.6	0	1.48	37.61	6535	6535	MS2	0.0657895	5	76	161101_OhGZ_IP Rbc 2.raw
High	A	2	FLYcMEGINR	590	Selected	Ribulose bisphosphate carboxylase large chain OS=Phaeodactylum tricornutum (strain CCAP 1055/1) GN=rbcL PE=3 SV=1 - [RBL_PHATC]	2	1	Q9TK52	C4(Carbamidomethyl)	HCD		0	2	2		N/A	0.073	23	45	38	37	7077	0	19	100	7674	2	651.804	1302.6	0	2.14	37.03	6437	6437	MS2	0.0657895	5	76	161101_OhGZ_IP Rbc 2.raw
High	A	2	FLYcmEGINR	590	Unambiguous	Ribulose bisphosphate carboxylase large chain OS=Phaeodactylum tricornutum (strain CCAP 1055/1) GN=rbcL PE=3 SV=1 - [RBL_PHATC]	2	1	Q9TK52	C4(Carbamidomethyl); M5(Oxidation)	HCD	1	0	1	1	14130000	N/A	0.0025	18	44	37	51	5960	0	19	100	383900	2	659.798	1318.59	0	-2.46	27.14	4702	4702	MS2	0.118421	9	76	161101_OhGZ_IP Rbc 2.raw
High	A	2	FLYcmEGINR	590	Unambiguous	Ribulose bisphosphate carboxylase large chain OS=Phaeodactylum tricornutum (strain CCAP 1055/1) GN=rbcL PE=3 SV=1 - [RBL_PHATC]	2	1	Q9TK52	C4(Carbamidomethyl); M5(Oxidation)	HCD	1	0	1	1	542400000	N/A	0.0028	18	44	37	50	5881	0	30	100	205600	2	659.798	1318.59	0	-2.27	20.25	3495	3495	MS2	0.118421	9	76	161101_OhGZ_IP Rbc 2.raw
High	A	2	FLYcmEGINR	590	Selected	Ribulose bisphosphate carboxylase large chain OS=Phaeodactylum tricornutum (strain CCAP 1055/1) GN=rbcL PE=3 SV=1 - [RBL_PHATC]	2	1	Q9TK52	C4(Carbamidomethyl); M5(Oxidation)	HCD		0	2	2		N/A	0.0057	17	44	37	47	6090	0	19	100	45050	2	659.799	1318.59	0	-0.98	23.52	4068	4068	MS2	0.105263	8	76	161101_OhGZ_IP Rbc 2.raw
High	A	2	FLYcmEGINR	590	Selected	Ribulose bisphosphate carboxylase large chain OS=Phaeodactylum tricornutum (strain CCAP 1055/1) GN=rbcL PE=3 SV=1 - [RBL_PHATC]	2	1	Q9TK52	C4(Carbamidomethyl); M5(Oxidation)	HCD		0	2	2	22910000	N/A	0.0066	18	45	38	47	6749	0	58	100	89080	2	659.799	1318.59	0	-0.88	26.14	4529	4529	MS2	0.0789474	6	76	161101_OhGZ_IP Rbc 2.raw
High	A	2	FLYcmEGINR	590	Unambiguous	Ribulose bisphosphate carboxylase large chain OS=Phaeodactylum tricornutum (strain CCAP 1055/1) GN=rbcL PE=3 SV=1 - [RBL_PHATC]	2	1	Q9TK52	C4(Carbamidomethyl); M5(Oxidation)	HCD	1	0	1	1		N/A	0.00036	38	45	38	60	6573	0	40	100	57220	2	659.799	1318.59	0	-0.61	21.46	3707	3707	MS2	0.118421	9	76	161101_OhGZ_IP Rbc 2.raw
High	A	2	FLYcmEGINR	590	Unambiguous	Ribulose bisphosphate carboxylase large chain OS=Phaeodactylum tricornutum (strain CCAP 1055/1) GN=rbcL PE=3 SV=1 - [RBL_PHATC]	2	1	Q9TK52	C4(Carbamidomethyl); M5(Oxidation)	HCD	1	0	1	1		N/A	0.00035	38	45	38	60	6573	0	28	100	72540	2	659.799	1318.59	0	-0.61	25.59	4430	4430	MS2	0.118421	9	76	161101_OhGZ_IP Rbc 2.raw
High	A	2	FLYcmEGINR	590	Unambiguous	Ribulose bisphosphate carboxylase large chain OS=Phaeodactylum tricornutum (strain CCAP 1055/1) GN=rbcL PE=3 SV=1 - [RBL_PHATC]	2	1	Q9TK52	C4(Carbamidomethyl); M5(Oxidation)	HCD	1	0	1	1		N/A	0.013	38	45	38	44	6551	0	32	100	69260	2	659.799	1318.59	0	-0.42	24.57	4253	4253	MS2	0.105263	8	76	161101_OhGZ_IP Rbc 2.raw
High	A	2	FLYcmEGINR	590	Unambiguous	Ribulose bisphosphate carboxylase large chain OS=Phaeodactylum tricornutum (strain CCAP 1055/1) GN=rbcL PE=3 SV=1 - [RBL_PHATC]	2	1	Q9TK52	C4(Carbamidomethyl); M5(Oxidation)	HCD	1	0	1	1	1410000	N/A	0.00012	38	45	38	64	6496	0	7	100	23330	2	659.799	1318.59	0	-0.24	33.05	5737	5737	MS2	0.105263	8	76	161101_OhGZ_IP Rbc 2.raw
High	A	2	FLYcmEGINR	590	Selected	Ribulose bisphosphate carboxylase large chain OS=Phaeodactylum tricornutum (strain CCAP 1055/1) GN=rbcL PE=3 SV=1 - [RBL_PHATC]	2	1	Q9TK52	C4(Carbamidomethyl); M5(Oxidation)	HCD		0	2	2		N/A	0.094	16	45	38	35	6496	0	49	100	62610	2	659.799	1318.59	0	-0.24	24.02	4154	4154	MS2	0.0657895	5	76	161101_OhGZ_IP Rbc 2.raw
High	A	2	FLYcmEGINR	590	Selected	Ribulose bisphosphate carboxylase large chain OS=Phaeodactylum tricornutum (strain CCAP 1055/1) GN=rbcL PE=3 SV=1 - [RBL_PHATC]	2	1	Q9TK52	C4(Carbamidomethyl); M5(Oxidation)	HCD		0	2	2	22910000	N/A	0.007	17	44	37	46	6185	0	17	100	464700	2	659.8	1318.59	0	0.04	26.63	4614	4614	MS2	0.0789474	6	76	161101_OhGZ_IP Rbc 2.raw
High	A	2	FLYcmEGINR	590	Unambiguous	Ribulose bisphosphate carboxylase large chain OS=Phaeodactylum tricornutum (strain CCAP 1055/1) GN=rbcL PE=3 SV=1 - [RBL_PHATC]	2	1	Q9TK52	C4(Carbamidomethyl); M5(Oxidation)	HCD	1	0	1	1	542400000	N/A	0.0031	18	45	38	50	6823	0	1	100	839900	2	659.8	1318.59	0	1.15	20.74	3580	3580	MS2	0.118421	9	76	161101_OhGZ_IP Rbc 2.raw
High	A	2	FLYcmEGINR	590	Selected	Ribulose bisphosphate carboxylase large chain OS=Phaeodactylum tricornutum (strain CCAP 1055/1) GN=rbcL PE=3 SV=1 - [RBL_PHATC]	2	1	Q9TK52	C4(Carbamidomethyl); M5(Oxidation)	HCD		0	2	2		N/A	0.006	17	45	38	47	6613	0	15	100	34680	2	659.802	1318.6	0	3.65	22.48	3885	3885	MS2	0.105263	8	76	161101_OhGZ_IP Rbc 2.raw
High	A	2	YGIPLLGATVKPK	720	Unambiguous	Ribulose bisphosphate carboxylase large chain OS=Phaeodactylum tricornutum (strain CCAP 1055/1) GN=rbcL PE=3 SV=1 - [RBL_PHATC]	1	1	Q9TK52		HCD	1	0	1	1	3694000	N/A	0.0036	24	38	31	43	1532	0	52	100	74800	2	678.915	1356.82	0	-2.35	26.71	4628	4628	MS2	0.0961538	10	104	161101_OhGZ_IP Rbc 2.raw
High	A	2	YGIPLLGATVKPK	720	Unambiguous	Ribulose bisphosphate carboxylase large chain OS=Phaeodactylum tricornutum (strain CCAP 1055/1) GN=rbcL PE=3 SV=1 - [RBL_PHATC]	1	1	Q9TK52		HCD	1	0	1	1	46300000	N/A	0.0002	30	37	30	55	1183	0	0	100	1016000	3	452.946	1356.82	0	-0.18	26.69	4625	4625	MS2	0.0865385	9	104	161101_OhGZ_IP Rbc 2.raw
High	A	2	YGIPLLGATVKPK	720	Unambiguous	Ribulose bisphosphate carboxylase large chain OS=Phaeodactylum tricornutum (strain CCAP 1055/1) GN=rbcL PE=3 SV=1 - [RBL_PHATC]	1	1	Q9TK52		HCD	1	0	1	1	46300000	N/A	4.8e-05	30	37	30	61	1183	0	22	100	28320	3	452.947	1356.83	0	0.57	26.23	4545	4545	MS2	0.0865385	9	104	161101_OhGZ_IP Rbc 2.raw
High	A	2	TFQGPATGVIVER	734	Unambiguous	Ribulose bisphosphate carboxylase large chain OS=Phaeodactylum tricornutum (strain CCAP 1055/1) GN=rbcL PE=3 SV=1 - [RBL_PHATC]	4	1	Q9TK52		HCD	1	0	1	1	26220000	N/A	2.1e-06	37	44	37	82	6053	0	0	100	261800	2	687.872	1374.74	0	-0.22	22.2	3834	3834	MS2	0.0808824	11	136	161101_OhGZ_IP Rbc 2.raw
High	A	2	TFQGPATGVIVER	734	Unambiguous	Ribulose bisphosphate carboxylase large chain OS=Phaeodactylum tricornutum (strain CCAP 1055/1) GN=rbcL PE=3 SV=1 - [RBL_PHATC]	4	1	Q9TK52		HCD	1	0	1	1	26220000	N/A	9.4e-05	37	44	37	65	5835	0	38	100	44650	2	687.873	1374.74	0	0.22	22.79	3939	3939	MS2	0.0661765	9	136	161101_OhGZ_IP Rbc 2.raw
High	A	2	ERFLYcMEGINR	1004	Unambiguous	Ribulose bisphosphate carboxylase large chain OS=Phaeodactylum tricornutum (strain CCAP 1055/1) GN=rbcL PE=3 SV=1 - [RBL_PHATC]	2	1	Q9TK52	C6(Carbamidomethyl)	HCD	1	0	1	1	8887000	N/A	0.00069	38	45	38	58	7941	1	0	100	89490	2	794.374	1587.74	0	-0.27	25.08	4342	4342	MS2	0.101562	13	128	161101_OhGZ_IP Rbc 2.raw
High	A	2	ERFLYcMEGINR	1004	Selected	Ribulose bisphosphate carboxylase large chain OS=Phaeodactylum tricornutum (strain CCAP 1055/1) GN=rbcL PE=3 SV=1 - [RBL_PHATC]	2	1	Q9TK52	C6(Carbamidomethyl)	HCD		0	2	2	64120000	N/A	0.83	18	46	39	27	8144	1	42	100	26490	3	529.919	1587.74	0	0.41	25.79	4467	4467	MS2	0.0703125	9	128	161101_OhGZ_IP Rbc 2.raw
High	A	2	ERFLYcMEGINR	1004	Unambiguous	Ribulose bisphosphate carboxylase large chain OS=Phaeodactylum tricornutum (strain CCAP 1055/1) GN=rbcL PE=3 SV=1 - [RBL_PHATC]	2	1	Q9TK52	C6(Carbamidomethyl)	HCD	1	0	1	1	64120000	N/A	0.005	39	46	39	49	8186	1	1	100	1157000	3	529.919	1587.74	0	0.76	25.25	4372	4372	MS2	0.125	16	128	161101_OhGZ_IP Rbc 2.raw
High	A	2	ERFLYcmEGINR	1004	Unambiguous	Ribulose bisphosphate carboxylase large chain OS=Phaeodactylum tricornutum (strain CCAP 1055/1) GN=rbcL PE=3 SV=1 - [RBL_PHATC]	2	1	Q9TK52	C6(Carbamidomethyl); M7(Oxidation)	HCD	1	0	1	1	26240000	N/A	0.0002	39	46	39	63	8574	1	31	100	70410	3	535.25	1603.73	0	-0.69	18.26	3146	3146	MS2	0.109375	14	128	161101_OhGZ_IP Rbc 2.raw
High	A	2	ERFLYcmEGINR	1004	Unambiguous	Ribulose bisphosphate carboxylase large chain OS=Phaeodactylum tricornutum (strain CCAP 1055/1) GN=rbcL PE=3 SV=1 - [RBL_PHATC]	2	1	Q9TK52	C6(Carbamidomethyl); M7(Oxidation)	HCD	1	0	1	1	1739000	N/A	0.0002	39	46	39	63	8100	1	0	100	29980	2	802.371	1603.74	0	-0.07	18.32	3157	3157	MS2	0.0546875	7	128	161101_OhGZ_IP Rbc 2.raw
High	A	2	ERFLYcmEGINR	1004	Unambiguous	Ribulose bisphosphate carboxylase large chain OS=Phaeodactylum tricornutum (strain CCAP 1055/1) GN=rbcL PE=3 SV=1 - [RBL_PHATC]	2	1	Q9TK52	C6(Carbamidomethyl); M7(Oxidation)	HCD	1	0	1	2	609100	N/A	0.25	19	46	39	32	8310	1	54	100	20060	3	535.25	1603.74	0	0.34	25.29	4380	4380	MS2	0.0625	8	128	161101_OhGZ_IP Rbc 2.raw
High	A	2	TFQGPATGVIVERER	1096	Unambiguous	Ribulose bisphosphate carboxylase large chain OS=Phaeodactylum tricornutum (strain CCAP 1055/1) GN=rbcL PE=3 SV=1 - [RBL_PHATC]	4	1	Q9TK52		HCD	1	0	1	1	61620000	N/A	0.013	37	44	37	44	6021	1	22	100	154600	3	553.964	1659.88	0	-1.84	18.91	3262	3262	MS2	0.08125	13	160	161101_OhGZ_IP Rbc 2.raw
High	A	2	TFQGPATGVIVERER	1096	Unambiguous	Ribulose bisphosphate carboxylase large chain OS=Phaeodactylum tricornutum (strain CCAP 1055/1) GN=rbcL PE=3 SV=1 - [RBL_PHATC]	4	1	Q9TK52		HCD	1	0	1	1	61620000	N/A	0.0011	38	45	38	55	6524	1	20	100	72660	3	553.966	1659.88	0	0.7	18.37	3166	3166	MS2	0.1125	18	160	161101_OhGZ_IP Rbc 2.raw
High	A	2	LNKYGIPLLGATVKPK	1130	Unambiguous	Ribulose bisphosphate carboxylase large chain OS=Phaeodactylum tricornutum (strain CCAP 1055/1) GN=rbcL PE=3 SV=1 - [RBL_PHATC]	1	1	Q9TK52		HCD	1	0	1	1	45430000	N/A	0.00039	15	32	25	46	339	1	6	100	223800	3	571.354	1712.05	0	-0.04	24.44	4229	4229	MS2	0.0568182	10	176	161101_OhGZ_IP Rbc 2.raw
High	A	2	LNKYGIPLLGATVKPK	1130	Unambiguous	Ribulose bisphosphate carboxylase large chain OS=Phaeodactylum tricornutum (strain CCAP 1055/1) GN=rbcL PE=3 SV=1 - [RBL_PHATC]	1	1	Q9TK52		HCD	1	0	1	1	45430000	N/A	0.00064	15	32	25	44	339	1	6	100	62490	3	571.354	1712.05	0	0.06	23.89	4131	4131	MS2	0.0511364	9	176	161101_OhGZ_IP Rbc 2.raw
High	A	2	LNKYGIPLLGATVKPK	1130	Unambiguous	Ribulose bisphosphate carboxylase large chain OS=Phaeodactylum tricornutum (strain CCAP 1055/1) GN=rbcL PE=3 SV=1 - [RBL_PHATC]	1	1	Q9TK52		HCD	1	0	1	1	110500000	N/A	0.00029	15	32	25	48	339	1	1	100	1444000	4	428.767	1712.05	0	0.45	24.32	4207	4207	MS2	0.0340909	6	176	161101_OhGZ_IP Rbc 2.raw
High	A	2	LNKYGIPLLGATVKPK	1130	Unambiguous	Ribulose bisphosphate carboxylase large chain OS=Phaeodactylum tricornutum (strain CCAP 1055/1) GN=rbcL PE=3 SV=1 - [RBL_PHATC]	1	1	Q9TK52		HCD	1	0	1	1	110500000	N/A	0.0091	14	31	24	32	272	1	26	100	44340	4	428.768	1712.05	0	1.09	23.81	4117	4117	MS2	0.0454545	8	176	161101_OhGZ_IP Rbc 2.raw
High	A	2	LNKyGIPLLGATVKPK	1130	Unambiguous	Ribulose bisphosphate carboxylase large chain OS=Phaeodactylum tricornutum (strain CCAP 1055/1) GN=rbcL PE=3 SV=1 - [RBL_PHATC]	1	1	Q9TK52	Y4(Phospho)	HCD	1	0	1	1	3440000	N/A	1.1	14	39	32	19	1774	1	11	100	47900	4	448.76	1792.02	0	2.8	20.87	3603	3603	MS2	0.0397727	7	176	161101_OhGZ_IP Rbc 2.raw
High	A	2	NEGADYFNSDIGPQILR	1302	Unambiguous	Ribulose bisphosphate carboxylase large chain OS=Phaeodactylum tricornutum (strain CCAP 1055/1) GN=rbcL PE=3 SV=1 - [RBL_PHATC]	1	1	Q9TK52		HCD	1	0	1	1	60780000	N/A	0.0025	16	46	39	53	9864	0	4	100	60750	2	954.957	1908.91	0	-0.62	36.1	6275	6275	MS2	0.0520833	10	192	161101_OhGZ_IP Rbc 2.raw
High	A	2	NEGADYFNSDIGPQILR	1302	Unambiguous	Ribulose bisphosphate carboxylase large chain OS=Phaeodactylum tricornutum (strain CCAP 1055/1) GN=rbcL PE=3 SV=1 - [RBL_PHATC]	1	1	Q9TK52		HCD	1	0	1	1	60780000	N/A	0.0013	25	46	39	56	9635	0	19	100	596200	2	954.957	1908.91	0	-0.56	35.59	6186	6186	MS2	0.0572917	11	192	161101_OhGZ_IP Rbc 2.raw
High	A	2	NEGADYFNSDIGPQILR	1302	Unambiguous	Ribulose bisphosphate carboxylase large chain OS=Phaeodactylum tricornutum (strain CCAP 1055/1) GN=rbcL PE=3 SV=1 - [RBL_PHATC]	1	1	Q9TK52		HCD	1	0	1	1	5323000	N/A	4.3e-06	27	46	39	80	9649	0	18	100	51150	3	636.974	1908.91	0	0.01	35.61	6189	6189	MS2	0.0520833	10	192	161101_OhGZ_IP Rbc 2.raw
High	A	2	GSYLNITAGTMEEVYKR	1318	Unambiguous	Ribulose bisphosphate carboxylase large chain OS=Phaeodactylum tricornutum (strain CCAP 1055/1) GN=rbcL PE=3 SV=1 - [RBL_PHATC]	1	1	Q9TK52		HCD	1	0	1	1	10590000	N/A	0.00073	33	46	39	58	9314	1	12	100	132000	3	644.656	1931.95	0	0.32	30.12	5219	5219	MS2	0.0511364	9	176	161101_OhGZ_IP Rbc 2.raw
High	A	2	GSYLNITAGTmEEVYKR	1318	Unambiguous	Ribulose bisphosphate carboxylase large chain OS=Phaeodactylum tricornutum (strain CCAP 1055/1) GN=rbcL PE=3 SV=1 - [RBL_PHATC]	1	1	Q9TK52	M11(Oxidation)	HCD	1	0	1	1	33350000	N/A	0.00047	37	46	39	60	9327	1	35	100	917800	3	649.987	1947.95	0	-0.86	23.07	3990	3990	MS2	0.0625	11	176	161101_OhGZ_IP Rbc 2.raw
High	A	2	ERLNKYGIPLLGATVKPK	1353	Unambiguous	Ribulose bisphosphate carboxylase large chain OS=Phaeodactylum tricornutum (strain CCAP 1055/1) GN=rbcL PE=3 SV=1 - [RBL_PHATC]	1	1	Q9TK52		HCD	1	0	1	1	17850000	N/A	0.00025	16	33	26	50	459	2	7	100	81320	4	500.053	1997.19	0	0.55	24.33	4210	4210	MS2	0.08	16	200	161101_OhGZ_IP Rbc 2.raw
High	A	2	FLYcMEGINRASAATGETK	1376	Unambiguous	Ribulose bisphosphate carboxylase large chain OS=Phaeodactylum tricornutum (strain CCAP 1055/1) GN=rbcL PE=3 SV=1 - [RBL_PHATC]	1	1	Q9TK52	C4(Carbamidomethyl)	HCD	1	0	1	1	6282000	N/A	0.01	20	47	40	47	10631	1	2	100	67090	3	707.003	2118.99	0	-0.35	24.01	4153	4153	MS2	0.076087	14	184	161101_OhGZ_IP Rbc 2.raw
High	A	2	ASAATGETKGSYLNITAGTMEEVYKR	1449	Unambiguous	Ribulose bisphosphate carboxylase large chain OS=Phaeodactylum tricornutum (strain CCAP 1055/1) GN=rbcL PE=3 SV=1 - [RBL_PHATC]	1	1	Q9TK52		HCD	1	0	1	1	13130000	N/A	0.0033	16	47	40	52	11050	2	3	100	84260	4	687.843	2748.35	0	-0.01	26.82	4648	4648	MS2	0.0335821	9	268	161101_OhGZ_IP Rbc 2.raw
High	A	2	ASAATGETKGSYLNITAGTmEEVYKR	1449	Unambiguous	Ribulose bisphosphate carboxylase large chain OS=Phaeodactylum tricornutum (strain CCAP 1055/1) GN=rbcL PE=3 SV=1 - [RBL_PHATC]	1	1	Q9TK52	M20(Oxidation)	HCD	1	0	1	1	22960000	N/A	0.0015	16	47	40	56	12056	2	4	100	364400	4	691.841	2764.34	0	-0.64	20.36	3514	3514	MS2	0.0522388	14	268	161101_OhGZ_IP Rbc 2.raw
High	A	2	ASAATGETKGSYLNITAGTmEEVYKR	1449	Unambiguous	Ribulose bisphosphate carboxylase large chain OS=Phaeodactylum tricornutum (strain CCAP 1055/1) GN=rbcL PE=3 SV=1 - [RBL_PHATC]	1	1	Q9TK52	M20(Oxidation)	HCD	1	0	1	1	1367000	N/A	0.00039	18	47	40	62	12217	2	13	100	38120	4	691.842	2764.34	0	-0.38	26.95	4672	4672	MS2	0.0410448	11	268	161101_OhGZ_IP Rbc 2.raw
High	A	2	ASAATGETKGSYLNITAGTmEEVYKR	1449	Unambiguous	Ribulose bisphosphate carboxylase large chain OS=Phaeodactylum tricornutum (strain CCAP 1055/1) GN=rbcL PE=3 SV=1 - [RBL_PHATC]	1	1	Q9TK52	M20(Oxidation)	HCD	1	0	1	1	2238000	N/A	0.0017	18	47	40	55	12050	2	0	100	40910	3	922.121	2764.35	0	0.69	20.39	3519	3519	MS2	0.0335821	9	268	161101_OhGZ_IP Rbc 2.raw
High	A	2	GGIDFLK	21	Unambiguous	Ribulose bisphosphate carboxylase large chain OS=Phaeodactylum tricornutum (strain CCAP 1055/1) GN=rbcL PE=3 SV=1 - [RBL_PHATC]|Ribulose bisphosphate carboxylase large chain OS=Porphyra umbilicalis GN=rbcL PE=3 SV=1 - [RBL_PORUM]|Ribulose bisphosphate carboxylase large chain OS=Thalassiosira pseudonana GN=rbcL PE=3 SV=1 - [RBL_THAPS]|Ribulose bisphosphate carboxylase large chain (Fragment) OS=Cal…	26	3	Q9TK52;P48687;P24673		HCD	1	0	1	1	3103000	N/A	0.0015	35	42	35	51	3386	0	14	100	38190	2	375.213	749.419	0	-0.44	25.52	4420	4420	MS2	0.125	6	48	161101_OhGZ_IP Rbc 2.raw
High	A	2	GGLDFLK	21	Unambiguous	Ribulose bisphosphate carboxylase large chain OS=Phaeodactylum tricornutum (strain CCAP 1055/1) GN=rbcL PE=3 SV=1 - [RBL_PHATC]|Ribulose bisphosphate carboxylase large chain OS=Porphyra umbilicalis GN=rbcL PE=3 SV=1 - [RBL_PORUM]|Ribulose bisphosphate carboxylase large chain OS=Thalassiosira pseudonana GN=rbcL PE=3 SV=1 - [RBL_THAPS]|Ribulose bisphosphate carboxylase large chain (Fragment) OS=Cal…	26	3	Q9TK52;P48687;P24673		HCD	1	0	1	2	3103000	N/A	0.0015	35	42	35	51	3386	0	14	100	38190	2	375.213	749.419	0	-0.44	25.52	4420	4420	MS2	0.125	6	48	161101_OhGZ_IP Rbc 2.raw
High	A	2	YESGVIPYAK	349	Unambiguous	Ribulose bisphosphate carboxylase large chain OS=Phaeodactylum tricornutum (strain CCAP 1055/1) GN=rbcL PE=3 SV=1 - [RBL_PHATC]|Ribulose bisphosphate carboxylase large chain OS=Porphyra umbilicalis GN=rbcL PE=3 SV=1 - [RBL_PORUM]|Ribulose bisphosphate carboxylase large chain OS=Thalassiosira pseudonana GN=rbcL PE=3 SV=1 - [RBL_THAPS]|Ribulose bisphosphate carboxylase large chain OS=Cylindrotheca …	25	3	Q9TK52;P24673;P23651		HCD	1	0	1	1	269900000	N/A	0.00018	28	44	37	62	5206	0	2	100	367100	2	563.792	1126.58	0	-1.95	18.9	3261	3261	MS2	0.111111	8	72	161101_OhGZ_IP Rbc 2.raw
High	A	2	YESGVIPYAK	349	Unambiguous	Ribulose bisphosphate carboxylase large chain OS=Phaeodactylum tricornutum (strain CCAP 1055/1) GN=rbcL PE=3 SV=1 - [RBL_PHATC]|Ribulose bisphosphate carboxylase large chain OS=Porphyra umbilicalis GN=rbcL PE=3 SV=1 - [RBL_PORUM]|Ribulose bisphosphate carboxylase large chain OS=Thalassiosira pseudonana GN=rbcL PE=3 SV=1 - [RBL_THAPS]|Ribulose bisphosphate carboxylase large chain OS=Cylindrotheca …	25	3	Q9TK52;P24673;P23651		HCD	1	0	1	1	269900000	N/A	0.00017	29	44	37	62	5058	0	7	100	390200	2	563.793	1126.58	0	0.32	18.36	3163	3163	MS2	0.111111	8	72	161101_OhGZ_IP Rbc 2.raw
High	A	2	TcGPLQTALDLWK	899	Unambiguous	Ribulose bisphosphate carboxylase large chain OS=Phaeodactylum tricornutum (strain CCAP 1055/1) GN=rbcL PE=3 SV=1 - [RBL_PHATC]|Ribulose bisphosphate carboxylase large chain OS=Porphyra umbilicalis GN=rbcL PE=3 SV=1 - [RBL_PORUM]|Ribulose bisphosphate carboxylase large chain OS=Thalassiosira pseudonana GN=rbcL PE=3 SV=1 - [RBL_THAPS]|Ribulose bisphosphate carboxylase large chain (Fragment) OS=Cal…	17	2	Q9TK52;P48687	C2(Carbamidomethyl)	HCD	1	0	1	1	1008000	N/A	0.04	15	45	38	40	7476	0	7	100	16950	2	751.886	1502.77	0	-1.05	42.29	7322	7322	MS2	0.0564516	7	124	161101_OhGZ_IP Rbc 2.raw
High	A	2	GGIDFLKDDENINSQPFmR	1385	Unambiguous	Ribulose bisphosphate carboxylase large chain OS=Phaeodactylum tricornutum (strain CCAP 1055/1) GN=rbcL PE=3 SV=1 - [RBL_PHATC]|Ribulose bisphosphate carboxylase large chain OS=Porphyra umbilicalis GN=rbcL PE=3 SV=1 - [RBL_PORUM]|Ribulose bisphosphate carboxylase large chain OS=Thalassiosira pseudonana GN=rbcL PE=3 SV=1 - [RBL_THAPS]|Ribulose bisphosphate carboxylase large chain (Fragment) OS=Cal…	24	3	Q9TK52;P48687;P24673	M18(Oxidation)	HCD	1	0	1	1	1057000	N/A	0.32	18	47	40	32	11058	1	22	100	23810	3	738.016	2212.03	0	-0.61	32.93	5715	5715	MS2	0.046875	9	192	161101_OhGZ_IP Rbc 2.raw
High	A	2	GGLDFLKDDENINSQPFmR	1385	Unambiguous	Ribulose bisphosphate carboxylase large chain OS=Phaeodactylum tricornutum (strain CCAP 1055/1) GN=rbcL PE=3 SV=1 - [RBL_PHATC]|Ribulose bisphosphate carboxylase large chain OS=Porphyra umbilicalis GN=rbcL PE=3 SV=1 - [RBL_PORUM]|Ribulose bisphosphate carboxylase large chain OS=Thalassiosira pseudonana GN=rbcL PE=3 SV=1 - [RBL_THAPS]|Ribulose bisphosphate carboxylase large chain (Fragment) OS=Cal…	24	3	Q9TK52;P48687;P24673	M18(Oxidation)	HCD	1	0	1	2	1057000	N/A	0.32	18	47	40	32	11058	1	22	100	23810	3	738.016	2212.03	0	-0.61	32.93	5715	5715	MS2	0.046875	9	192	161101_OhGZ_IP Rbc 2.raw
High	A	2	LEGDPLMIK	189	Unambiguous	Ribulose bisphosphate carboxylase large chain (Fragment) OS=Calyptrosphaera sphaeroidea GN=rbcL PE=3 SV=1 - [RBL_CALSH]|Ribulose bisphosphate carboxylase large chain OS=Cylindrotheca sp. (strain N1) GN=rbcL PE=3 SV=1 - [RBL_CYLSN]|Ribulose bisphosphate carboxylase large chain OS=Phaeodactylum tricornutum (strain CCAP 1055/1) GN=rbcL PE=3 SV=1 - [RBL_PHATC]|Ribulose bisphosphate carboxylase large …	20	3	P48687;P24673;Q9TK52		HCD	1	0	1	1	214800000	N/A	0.11	27	44	37	34	5526	0	0	82	7177000	2	508.278	1015.55	0	-0.49	23.82	4119	4119	MS2	0.125	8	64	161101_OhGZ_IP Rbc 2.raw
High	A	2	LEGDPLMIK	189	Unambiguous	Ribulose bisphosphate carboxylase large chain (Fragment) OS=Calyptrosphaera sphaeroidea GN=rbcL PE=3 SV=1 - [RBL_CALSH]|Ribulose bisphosphate carboxylase large chain OS=Cylindrotheca sp. (strain N1) GN=rbcL PE=3 SV=1 - [RBL_CYLSN]|Ribulose bisphosphate carboxylase large chain OS=Phaeodactylum tricornutum (strain CCAP 1055/1) GN=rbcL PE=3 SV=1 - [RBL_PHATC]|Ribulose bisphosphate carboxylase large …	20	3	P48687;P24673;Q9TK52		HCD	1	0	1	1	214800000	N/A	0.068	27	44	37	36	5215	0	14	100	84480	2	508.278	1015.55	0	0.23	24.39	4220	4220	MS2	0.109375	7	64	161101_OhGZ_IP Rbc 2.raw
High	A	2	LEGDPLMIK	189	Unambiguous	Ribulose bisphosphate carboxylase large chain (Fragment) OS=Calyptrosphaera sphaeroidea GN=rbcL PE=3 SV=1 - [RBL_CALSH]|Ribulose bisphosphate carboxylase large chain OS=Cylindrotheca sp. (strain N1) GN=rbcL PE=3 SV=1 - [RBL_CYLSN]|Ribulose bisphosphate carboxylase large chain OS=Phaeodactylum tricornutum (strain CCAP 1055/1) GN=rbcL PE=3 SV=1 - [RBL_PHATC]|Ribulose bisphosphate carboxylase large …	20	3	P48687;P24673;Q9TK52		HCD	1	0	1	1	1547000	N/A	1.6	19	44	37	22	5563	0	55	100	93370	2	508.279	1015.55	0	1.13	24.96	4321	4321	MS2	0.109375	7	64	161101_OhGZ_IP Rbc 2.raw
High	A	2	LEGDPLmIK	189	Unambiguous	Ribulose bisphosphate carboxylase large chain (Fragment) OS=Calyptrosphaera sphaeroidea GN=rbcL PE=3 SV=1 - [RBL_CALSH]|Ribulose bisphosphate carboxylase large chain OS=Cylindrotheca sp. (strain N1) GN=rbcL PE=3 SV=1 - [RBL_CYLSN]|Ribulose bisphosphate carboxylase large chain OS=Phaeodactylum tricornutum (strain CCAP 1055/1) GN=rbcL PE=3 SV=1 - [RBL_PHATC]|Ribulose bisphosphate carboxylase large …	20	3	P48687;P24673;Q9TK52	M7(Oxidation)	HCD	1	0	1	1	96990000	N/A	0.066	35	44	37	36	5396	0	22	100	132500	2	516.276	1031.54	0	0.37	21.71	3748	3748	MS2	0.109375	7	64	161101_OhGZ_IP Rbc 2.raw
High	A	2	LEGDPLmIK	189	Unambiguous	Ribulose bisphosphate carboxylase large chain (Fragment) OS=Calyptrosphaera sphaeroidea GN=rbcL PE=3 SV=1 - [RBL_CALSH]|Ribulose bisphosphate carboxylase large chain OS=Cylindrotheca sp. (strain N1) GN=rbcL PE=3 SV=1 - [RBL_CYLSN]|Ribulose bisphosphate carboxylase large chain OS=Phaeodactylum tricornutum (strain CCAP 1055/1) GN=rbcL PE=3 SV=1 - [RBL_PHATC]|Ribulose bisphosphate carboxylase large …	20	3	P48687;P24673;Q9TK52	M7(Oxidation)	HCD	1	0	1	1	96990000	N/A	0.026	26	44	37	41	5957	0	3	100	1949000	2	516.276	1031.55	0	0.84	21.17	3657	3657	MS2	0.125	8	64	161101_OhGZ_IP Rbc 2.raw
High	A	2	DDENINSQPFMR	862	Unambiguous	Ribulose bisphosphate carboxylase large chain (Fragment) OS=Calyptrosphaera sphaeroidea GN=rbcL PE=3 SV=1 - [RBL_CALSH]|Ribulose bisphosphate carboxylase large chain OS=Cylindrotheca sp. (strain N1) GN=rbcL PE=3 SV=1 - [RBL_CYLSN]|Ribulose bisphosphate carboxylase large chain OS=Galdieria sulphuraria GN=rbcL PE=1 SV=1 - [RBL_GALSU]|Ribulose bisphosphate carboxylase large chain OS=Phaeodactylum tr…	50	4	P48687;P24673;Q9TK52;P23651		HCD	1	0	1	1	8045000	N/A	2.6e-05	23	44	37	71	6179	0	0	100	98380	2	733.322	1465.64	0	-0.88	23.12	3998	3998	MS2	0.0583333	7	120	161101_OhGZ_IP Rbc 2.raw
High	A	2	DDENINSQPFmR	862	Unambiguous	Ribulose bisphosphate carboxylase large chain (Fragment) OS=Calyptrosphaera sphaeroidea GN=rbcL PE=3 SV=1 - [RBL_CALSH]|Ribulose bisphosphate carboxylase large chain OS=Cylindrotheca sp. (strain N1) GN=rbcL PE=3 SV=1 - [RBL_CYLSN]|Ribulose bisphosphate carboxylase large chain OS=Galdieria sulphuraria GN=rbcL PE=1 SV=1 - [RBL_GALSU]|Ribulose bisphosphate carboxylase large chain OS=Phaeodactylum tr…	50	4	P48687;P24673;Q9TK52;P23651	M11(Oxidation)	HCD	1	0	1	1	1857000	N/A	0.011	19	44	38	44	6316	0	25	100	53020	2	741.32	1481.63	0	-0.57	18	3099	3099	MS2	0.0583333	7	120	161101_OhGZ_IP Rbc 2.raw
High	A	2	SDRYESGVIPYAK	877	Unambiguous	Ribulose bisphosphate carboxylase large chain OS=Cylindrotheca sp. (strain N1) GN=rbcL PE=3 SV=1 - [RBL_CYLSN]|Ribulose bisphosphate carboxylase large chain OS=Phaeodactylum tricornutum (strain CCAP 1055/1) GN=rbcL PE=3 SV=1 - [RBL_PHATC]|Ribulose bisphosphate carboxylase large chain OS=Thalassiosira pseudonana GN=rbcL PE=3 SV=1 - [RBL_THAPS]	6	2	P24673;Q9TK52		HCD	1	0	1	1	9040000	N/A	0.13	25	46	39	35	8224	1	5	100	195900	2	742.872	1484.74	0	-0.87	16.76	2876	2876	MS2	0.0808824	11	136	161101_OhGZ_IP Rbc 2.raw
High	A	2	SDRYESGVIPYAK	877	Unambiguous	Ribulose bisphosphate carboxylase large chain OS=Cylindrotheca sp. (strain N1) GN=rbcL PE=3 SV=1 - [RBL_CYLSN]|Ribulose bisphosphate carboxylase large chain OS=Phaeodactylum tricornutum (strain CCAP 1055/1) GN=rbcL PE=3 SV=1 - [RBL_PHATC]|Ribulose bisphosphate carboxylase large chain OS=Thalassiosira pseudonana GN=rbcL PE=3 SV=1 - [RBL_THAPS]	6	2	P24673;Q9TK52		HCD	1	0	1	1	52630000	N/A	0.88	15	46	39	27	8247	1	34	100	41920	3	495.585	1484.74	0	0.75	17.28	2970	2970	MS2	0.0661765	9	136	161101_OhGZ_IP Rbc 2.raw
High	A	2	SDRYESGVIPYAK	877	Unambiguous	Ribulose bisphosphate carboxylase large chain OS=Cylindrotheca sp. (strain N1) GN=rbcL PE=3 SV=1 - [RBL_CYLSN]|Ribulose bisphosphate carboxylase large chain OS=Phaeodactylum tricornutum (strain CCAP 1055/1) GN=rbcL PE=3 SV=1 - [RBL_PHATC]|Ribulose bisphosphate carboxylase large chain OS=Thalassiosira pseudonana GN=rbcL PE=3 SV=1 - [RBL_THAPS]	6	2	P24673;Q9TK52		HCD	1	0	1	1	52630000	N/A	0.083	16	46	39	37	8538	1	5	100	183000	3	495.585	1484.74	0	0.99	16.71	2866	2866	MS2	0.0808824	11	136	161101_OhGZ_IP Rbc 2.raw
High	A	2	LEDMRIPHSYLK	896	Unambiguous	Ribulose bisphosphate carboxylase large chain OS=Cylindrotheca sp. (strain N1) GN=rbcL PE=3 SV=1 - [RBL_CYLSN]|Ribulose bisphosphate carboxylase large chain OS=Phaeodactylum tricornutum (strain CCAP 1055/1) GN=rbcL PE=3 SV=1 - [RBL_PHATC]|Ribulose bisphosphate carboxylase large chain OS=Thalassiosira pseudonana GN=rbcL PE=3 SV=1 - [RBL_THAPS]	5	2	P24673;Q9TK52		HCD	1	0	1	1	878400	N/A	0.71	23	45	38	27	6565	1	0	100	40990	2	751.394	1501.78	0	-2.01	19.03	3281	3281	MS2	0.0862069	10	116	161101_OhGZ_IP Rbc 2.raw
High	A	2	LEDMRIPHSYLK	896	Unambiguous	Ribulose bisphosphate carboxylase large chain OS=Cylindrotheca sp. (strain N1) GN=rbcL PE=3 SV=1 - [RBL_CYLSN]|Ribulose bisphosphate carboxylase large chain OS=Phaeodactylum tricornutum (strain CCAP 1055/1) GN=rbcL PE=3 SV=1 - [RBL_PHATC]|Ribulose bisphosphate carboxylase large chain OS=Thalassiosira pseudonana GN=rbcL PE=3 SV=1 - [RBL_THAPS]	5	2	P24673;Q9TK52		HCD	1	0	1	1	36370000	N/A	8	17	45	38	16	6444	1	25	100	80500	3	501.267	1501.79	0	1.96	18.85	3252	3252	MS2	0.0689655	8	116	161101_OhGZ_IP Rbc 2.raw
High	A	2	LEDmRIPHSYLK	896	Unambiguous	Ribulose bisphosphate carboxylase large chain OS=Cylindrotheca sp. (strain N1) GN=rbcL PE=3 SV=1 - [RBL_CYLSN]|Ribulose bisphosphate carboxylase large chain OS=Phaeodactylum tricornutum (strain CCAP 1055/1) GN=rbcL PE=3 SV=1 - [RBL_PHATC]|Ribulose bisphosphate carboxylase large chain OS=Thalassiosira pseudonana GN=rbcL PE=3 SV=1 - [RBL_THAPS]	5	2	P24673;Q9TK52	M4(Oxidation)	HCD	1	0	1	1	41900000	N/A	6.4	19	45	38	17	6666	1	12	100	130600	4	380.2	1517.78	0	-0.35	19.17	3306	3306	MS2	0.0431034	5	116	161101_OhGZ_IP Rbc 2.raw
High	A	2	LEDmRIPHSYLK	896	Unambiguous	Ribulose bisphosphate carboxylase large chain OS=Cylindrotheca sp. (strain N1) GN=rbcL PE=3 SV=1 - [RBL_CYLSN]|Ribulose bisphosphate carboxylase large chain OS=Phaeodactylum tricornutum (strain CCAP 1055/1) GN=rbcL PE=3 SV=1 - [RBL_PHATC]|Ribulose bisphosphate carboxylase large chain OS=Thalassiosira pseudonana GN=rbcL PE=3 SV=1 - [RBL_THAPS]	5	2	P24673;Q9TK52	M4(Oxidation)	HCD	1	0	1	1	125200000	N/A	2.7	17	45	38	21	6662	1	13	100	68050	4	380.2	1517.78	0	-0.27	14.55	2481	2481	MS2	0.0517241	6	116	161101_OhGZ_IP Rbc 2.raw
High	A	2	LEDmRIPHSYLK	896	Unambiguous	Ribulose bisphosphate carboxylase large chain OS=Cylindrotheca sp. (strain N1) GN=rbcL PE=3 SV=1 - [RBL_CYLSN]|Ribulose bisphosphate carboxylase large chain OS=Phaeodactylum tricornutum (strain CCAP 1055/1) GN=rbcL PE=3 SV=1 - [RBL_PHATC]|Ribulose bisphosphate carboxylase large chain OS=Thalassiosira pseudonana GN=rbcL PE=3 SV=1 - [RBL_THAPS]	5	2	P24673;Q9TK52	M4(Oxidation)	HCD	1	0	1	1	54960000	N/A	2.6	18	45	38	21	6406	1	1	100	1549000	3	506.598	1517.78	0	-0.06	14.06	2392	2392	MS2	0.0517241	6	116	161101_OhGZ_IP Rbc 2.raw
High	A	2	IKSDRYESGVIPYAK	1141	Unambiguous	Ribulose bisphosphate carboxylase large chain OS=Cylindrotheca sp. (strain N1) GN=rbcL PE=3 SV=1 - [RBL_CYLSN]|Ribulose bisphosphate carboxylase large chain OS=Phaeodactylum tricornutum (strain CCAP 1055/1) GN=rbcL PE=3 SV=1 - [RBL_PHATC]|Ribulose bisphosphate carboxylase large chain OS=Thalassiosira pseudonana GN=rbcL PE=3 SV=1 - [RBL_THAPS]	6	2	P24673;Q9TK52		HCD	1	0	1	1	57690000	N/A	12	15	44	37	13	5472	2	1	100	1857000	3	575.977	1725.92	0	0.36	15.28	2612	2612	MS2	0.0731707	12	164	161101_OhGZ_IP Rbc 2.raw
High	A	2	IKSDRYESGVIPYAK	1141	Unambiguous	Ribulose bisphosphate carboxylase large chain OS=Cylindrotheca sp. (strain N1) GN=rbcL PE=3 SV=1 - [RBL_CYLSN]|Ribulose bisphosphate carboxylase large chain OS=Phaeodactylum tricornutum (strain CCAP 1055/1) GN=rbcL PE=3 SV=1 - [RBL_PHATC]|Ribulose bisphosphate carboxylase large chain OS=Thalassiosira pseudonana GN=rbcL PE=3 SV=1 - [RBL_THAPS]	6	2	P24673;Q9TK52		HCD	1	0	1	1	4806000	N/A	0.12	28	44	37	34	5587	2	8	100	119000	2	863.463	1725.92	0	0.83	15.31	2619	2619	MS2	0.054878	9	164	161101_OhGZ_IP Rbc 2.raw
High	A	2	NHGINFRVIcKWMR	1249	Unambiguous	Ribulose bisphosphate carboxylase large chain OS=Cylindrotheca sp. (strain N1) GN=rbcL PE=3 SV=1 - [RBL_CYLSN]|Ribulose bisphosphate carboxylase large chain OS=Phaeodactylum tricornutum (strain CCAP 1055/1) GN=rbcL PE=3 SV=1 - [RBL_PHATC]|Ribulose bisphosphate carboxylase large chain OS=Pylaiella littoralis GN=rbcL PE=3 SV=1 - [RBL_PYLLI]|Ribulose bisphosphate carboxylase large chain OS=Thalassio…	9	3	P24673;Q9TK52;P23651	C10(Carbamidomethyl)	HCD	1	0	1	1	3736000	N/A	3.5	19	45	38	20	7240	2	36	100	21900	4	458.49	1830.94	0	0.69	28.31	4902	4902	MS2	0.0320513	5	156	161101_OhGZ_IP Rbc 2.raw
High	A	2	NHGINFRVIcKWmR	1249	Unambiguous	Ribulose bisphosphate carboxylase large chain OS=Cylindrotheca sp. (strain N1) GN=rbcL PE=3 SV=1 - [RBL_CYLSN]|Ribulose bisphosphate carboxylase large chain OS=Phaeodactylum tricornutum (strain CCAP 1055/1) GN=rbcL PE=3 SV=1 - [RBL_PHATC]|Ribulose bisphosphate carboxylase large chain OS=Pylaiella littoralis GN=rbcL PE=3 SV=1 - [RBL_PYLLI]|Ribulose bisphosphate carboxylase large chain OS=Thalassio…	9	3	P24673;Q9TK52;P23651	C10(Carbamidomethyl); M13(Oxidation)	HCD	1	0	1	1	1964000	N/A	30	13	46	39	11	8073	2	35	100	27630	4	462.488	1846.93	0	-0.4	22.51	3890	3890	MS2	0.0320513	5	156	161101_OhGZ_IP Rbc 2.raw
High	A	2	VALEAMILAR	291	Unambiguous	Ribulose bisphosphate carboxylase large chain OS=Galdieria sulphuraria GN=rbcL PE=1 SV=1 - [RBL_GALSU]|Ribulose bisphosphate carboxylase large chain OS=Nitrosospira sp. (strain 40KI) GN=cbbL PE=3 SV=1 - [RBL_NITS4]|Ribulose bisphosphate carboxylase large chain OS=Oligotropha carboxidovorans (strain ATCC 49405 / DSM 1227 / OM5) GN=cbbL PE=2 SV=1 - [RBL_OLICO]|Ribulose bisphosphate carboxylase larg…	19	2	Q6LBA6;Q9TK52		HCD	1	0	1	1	45550000	N/A	0.00024	36	43	36	60	4316	0	46	100	7007	2	543.82	1086.63	0	-1.1	32.3	5605	5605	MS2	0.111111	8	72	161101_OhGZ_IP Rbc 2.raw
High	A	2	VALEAMILAR	291	Unambiguous	Ribulose bisphosphate carboxylase large chain OS=Galdieria sulphuraria GN=rbcL PE=1 SV=1 - [RBL_GALSU]|Ribulose bisphosphate carboxylase large chain OS=Nitrosospira sp. (strain 40KI) GN=cbbL PE=3 SV=1 - [RBL_NITS4]|Ribulose bisphosphate carboxylase large chain OS=Oligotropha carboxidovorans (strain ATCC 49405 / DSM 1227 / OM5) GN=cbbL PE=2 SV=1 - [RBL_OLICO]|Ribulose bisphosphate carboxylase larg…	19	2	Q6LBA6;Q9TK52		HCD	1	0	1	1	45550000	N/A	8.6e-06	34	43	36	74	4225	0	0	100	133100	2	543.821	1086.63	0	0.14	32.8	5692	5692	MS2	0.125	9	72	161101_OhGZ_IP Rbc 2.raw
High	A	2	VALEAmILAR	291	Unambiguous	Ribulose bisphosphate carboxylase large chain OS=Galdieria sulphuraria GN=rbcL PE=1 SV=1 - [RBL_GALSU]|Ribulose bisphosphate carboxylase large chain OS=Nitrosospira sp. (strain 40KI) GN=cbbL PE=3 SV=1 - [RBL_NITS4]|Ribulose bisphosphate carboxylase large chain OS=Oligotropha carboxidovorans (strain ATCC 49405 / DSM 1227 / OM5) GN=cbbL PE=2 SV=1 - [RBL_OLICO]|Ribulose bisphosphate carboxylase larg…	19	2	Q6LBA6;Q9TK52	M6(Oxidation)	HCD	1	0	1	1	1131000	N/A	4.2e-07	36	43	36	87	4175	0	14	100	17590	2	551.818	1102.63	0	-0.01	32.42	5628	5628	MS2	0.125	9	72	161101_OhGZ_IP Rbc 2.raw
High	A	2	VALEAmILAR	291	Unambiguous	Ribulose bisphosphate carboxylase large chain OS=Galdieria sulphuraria GN=rbcL PE=1 SV=1 - [RBL_GALSU]|Ribulose bisphosphate carboxylase large chain OS=Nitrosospira sp. (strain 40KI) GN=cbbL PE=3 SV=1 - [RBL_NITS4]|Ribulose bisphosphate carboxylase large chain OS=Oligotropha carboxidovorans (strain ATCC 49405 / DSM 1227 / OM5) GN=cbbL PE=2 SV=1 - [RBL_OLICO]|Ribulose bisphosphate carboxylase larg…	19	2	Q6LBA6;Q9TK52	M6(Oxidation)	HCD	1	0	1	1	58930000	N/A	1.5e-05	36	43	36	72	4755	0	10	100	145200	2	551.818	1102.63	0	0.21	24.95	4319	4319	MS2	0.125	9	72	161101_OhGZ_IP Rbc 2.raw
High	A	2	NTDVLALFR	223	Unambiguous	Ribulose bisphosphate carboxylase large chain OS=Phaeodactylum tricornutum (strain CCAP 1055/1) GN=rbcL PE=3 SV=1 - [RBL_PHATC]	1	1	Q9TK52		HCD	1	0	1	1	469800000	N/A	0.0017	18	43	36	51	4139	0	0	86	6809000	2	524.793	1048.58	0	-0.66	35.59	6185	6185	MS2	0.0833333	8	96	161101_OhGZ_IP Rbc 2.raw
High	A	2	NTDVLALFR	223	Unambiguous	Ribulose bisphosphate carboxylase large chain OS=Phaeodactylum tricornutum (strain CCAP 1055/1) GN=rbcL PE=3 SV=1 - [RBL_PHATC]	1	1	Q9TK52		HCD	1	0	1	1		N/A	0.0014	24	43	36	52	4188	0	30	100	10410	2	524.793	1048.58	0	-0.31	39.42	6848	6848	MS2	0.0625	6	96	161101_OhGZ_IP Rbc 2.raw
High	A	2	NTDVLALFR	223	Unambiguous	Ribulose bisphosphate carboxylase large chain OS=Phaeodactylum tricornutum (strain CCAP 1055/1) GN=rbcL PE=3 SV=1 - [RBL_PHATC]	1	1	Q9TK52		HCD	1	0	1	1		N/A	0.031	17	43	36	38	4188	0	46	100	16190	2	524.793	1048.58	0	-0.2	40.02	6952	6952	MS2	0.0625	6	96	161101_OhGZ_IP Rbc 2.raw
High	A	2	NTDVLALFR	223	Unambiguous	Ribulose bisphosphate carboxylase large chain OS=Phaeodactylum tricornutum (strain CCAP 1055/1) GN=rbcL PE=3 SV=1 - [RBL_PHATC]	1	1	Q9TK52		HCD	1	0	1	1		N/A	0.065	15	42	35	35	3948	0	6	100	28830	2	524.793	1048.58	0	-0.08	37.77	6563	6563	MS2	0.0625	6	96	161101_OhGZ_IP Rbc 2.raw
High	A	2	NTDVLALFR	223	Unambiguous	Ribulose bisphosphate carboxylase large chain OS=Phaeodactylum tricornutum (strain CCAP 1055/1) GN=rbcL PE=3 SV=1 - [RBL_PHATC]	1	1	Q9TK52		HCD	1	0	1	1	469800000	N/A	0.00088	17	42	35	54	3948	0	0	100	983700	2	524.793	1048.58	0	-0.08	36.1	6273	6273	MS2	0.0833333	8	96	161101_OhGZ_IP Rbc 2.raw
High	A	2	NTDVLALFR	223	Unambiguous	Ribulose bisphosphate carboxylase large chain OS=Phaeodactylum tricornutum (strain CCAP 1055/1) GN=rbcL PE=3 SV=1 - [RBL_PHATC]	1	1	Q9TK52		HCD	1	0	1	1		N/A	0.021	15	42	35	40	3948	0	17	100	15900	2	524.793	1048.58	0	0.04	38.36	6664	6664	MS2	0.0625	6	96	161101_OhGZ_IP Rbc 2.raw
High	A	2	NTDVLALFR	223	Unambiguous	Ribulose bisphosphate carboxylase large chain OS=Phaeodactylum tricornutum (strain CCAP 1055/1) GN=rbcL PE=3 SV=1 - [RBL_PHATC]	1	1	Q9TK52		HCD	1	0	1	1		N/A	0.00027	19	42	35	59	3948	0	5	100	43670	2	524.793	1048.58	0	0.04	37.24	6468	6468	MS2	0.0625	6	96	161101_OhGZ_IP Rbc 2.raw
High	A	2	NTDVLALFR	223	Unambiguous	Ribulose bisphosphate carboxylase large chain OS=Phaeodactylum tricornutum (strain CCAP 1055/1) GN=rbcL PE=3 SV=1 - [RBL_PHATC]	1	1	Q9TK52		HCD	1	0	1	1		N/A	6.9e-05	21	42	35	65	3977	0	5	100	88870	2	524.793	1048.58	0	0.27	36.64	6371	6371	MS2	0.0833333	8	96	161101_OhGZ_IP Rbc 2.raw
High	A	2	NTDVLALFR	223	Unambiguous	Ribulose bisphosphate carboxylase large chain OS=Phaeodactylum tricornutum (strain CCAP 1055/1) GN=rbcL PE=3 SV=1 - [RBL_PHATC]	1	1	Q9TK52		HCD	1	0	1	1		N/A	0.016	18	44	37	42	5123	0	27	100	7249	2	524.793	1048.58	0	0.85	40.57	7041	7041	MS2	0.0520833	5	96	161101_OhGZ_IP Rbc 2.raw
High	A	2	DNDLILHLHR	468	Unambiguous	Ribulose bisphosphate carboxylase large chain OS=Phaeodactylum tricornutum (strain CCAP 1055/1) GN=rbcL PE=3 SV=1 - [RBL_PHATC]	1	1	Q9TK52		HCD	1	0	1	1		N/A	0.0052	32	44	37	48	5974	0	38	100	41460	3	415.895	1245.67	0	-0.68	22.46	3881	3881	MS2	0.0480769	5	104	161101_OhGZ_IP Rbc 2.raw
High	A	2	DNDLILHLHR	468	Unambiguous	Ribulose bisphosphate carboxylase large chain OS=Phaeodactylum tricornutum (strain CCAP 1055/1) GN=rbcL PE=3 SV=1 - [RBL_PHATC]	1	1	Q9TK52		HCD	1	0	1	1	787500000	N/A	0.00027	31	44	37	60	5869	0	1	100	276200	3	415.895	1245.67	0	-0.02	20.19	3484	3484	MS2	0.0576923	6	104	161101_OhGZ_IP Rbc 2.raw
High	A	2	DNDLILHLHR	468	Unambiguous	Ribulose bisphosphate carboxylase large chain OS=Phaeodactylum tricornutum (strain CCAP 1055/1) GN=rbcL PE=3 SV=1 - [RBL_PHATC]	1	1	Q9TK52		HCD	1	0	1	1		N/A	0.0013	30	44	37	53	5869	0	60	100	96460	3	415.895	1245.67	0	-0.02	21.39	3694	3694	MS2	0.0673077	7	104	161101_OhGZ_IP Rbc 2.raw
High	A	2	DNDLILHLHR	468	Unambiguous	Ribulose bisphosphate carboxylase large chain OS=Phaeodactylum tricornutum (strain CCAP 1055/1) GN=rbcL PE=3 SV=1 - [RBL_PHATC]	1	1	Q9TK52		HCD	1	0	1	1		N/A	0.16	31	44	37	33	5769	0	39	100	23860	3	415.895	1245.67	0	0.2	24.23	4192	4192	MS2	0.0576923	6	104	161101_OhGZ_IP Rbc 2.raw
High	A	2	DNDLILHLHR	468	Unambiguous	Ribulose bisphosphate carboxylase large chain OS=Phaeodactylum tricornutum (strain CCAP 1055/1) GN=rbcL PE=3 SV=1 - [RBL_PHATC]	1	1	Q9TK52		HCD	1	0	1	1		N/A	0.019	30	44	37	42	5885	0	30	100	17750	3	415.895	1245.67	0	0.42	24.85	4303	4303	MS2	0.0480769	5	104	161101_OhGZ_IP Rbc 2.raw
High	A	2	DNDLILHLHR	468	Unambiguous	Ribulose bisphosphate carboxylase large chain OS=Phaeodactylum tricornutum (strain CCAP 1055/1) GN=rbcL PE=3 SV=1 - [RBL_PHATC]	1	1	Q9TK52		HCD	1	0	1	1	50960000	N/A	0.00012	21	44	37	64	5885	0	2	100	204100	2	623.339	1245.67	0	0.45	19.29	3329	3329	MS2	0.0673077	7	104	161101_OhGZ_IP Rbc 2.raw
High	A	2	DNDLILHLHR	468	Unambiguous	Ribulose bisphosphate carboxylase large chain OS=Phaeodactylum tricornutum (strain CCAP 1055/1) GN=rbcL PE=3 SV=1 - [RBL_PHATC]	1	1	Q9TK52		HCD	1	0	1	1		N/A	0.57	27	44	37	27	5876	0	27	100	113500	3	415.895	1245.67	0	0.57	20.69	3571	3571	MS2	0.0576923	6	104	161101_OhGZ_IP Rbc 2.raw
High	A	2	DNDLILHLHR	468	Unambiguous	Ribulose bisphosphate carboxylase large chain OS=Phaeodactylum tricornutum (strain CCAP 1055/1) GN=rbcL PE=3 SV=1 - [RBL_PHATC]	1	1	Q9TK52		HCD	1	0	1	1	787500000	N/A	0.00078	28	44	37	56	5876	0	1	100	3608000	3	415.895	1245.67	0	0.79	19.67	3393	3393	MS2	0.0769231	8	104	161101_OhGZ_IP Rbc 2.raw
High	A	2	DNDLILHLHR	468	Unambiguous	Ribulose bisphosphate carboxylase large chain OS=Phaeodactylum tricornutum (strain CCAP 1055/1) GN=rbcL PE=3 SV=1 - [RBL_PHATC]	1	1	Q9TK52		HCD	1	0	1	1		N/A	0.6	27	44	37	27	5677	0	63	100	21230	3	415.895	1245.67	0	1.23	23.17	4006	4006	MS2	0.0480769	5	104	161101_OhGZ_IP Rbc 2.raw
High	A	2	AVSALRLEDMR	494	Unambiguous	Ribulose bisphosphate carboxylase large chain OS=Phaeodactylum tricornutum (strain CCAP 1055/1) GN=rbcL PE=3 SV=1 - [RBL_PHATC]	1	1	Q9TK52		HCD	1	0	1	1	409500000	N/A	2.5	20	44	37	21	5866	1	0	100	77220	3	420.896	1260.67	0	-0.21	20.2	3486	3486	MS2	0.05	5	100	161101_OhGZ_IP Rbc 2.raw
High	A	2	AVSALRLEDMR	494	Unambiguous	Ribulose bisphosphate carboxylase large chain OS=Phaeodactylum tricornutum (strain CCAP 1055/1) GN=rbcL PE=3 SV=1 - [RBL_PHATC]	1	1	Q9TK52		HCD	1	0	1	1	139100000	N/A	0.0044	28	44	37	48	5866	1	1	100	4362000	2	630.84	1260.67	0	-0.15	19.43	3350	3350	MS2	0.09	9	100	161101_OhGZ_IP Rbc 2.raw
High	A	2	MGYWDAAYAVK	504	Unambiguous	Ribulose bisphosphate carboxylase large chain OS=Phaeodactylum tricornutum (strain CCAP 1055/1) GN=rbcL PE=3 SV=1 - [RBL_PHATC]	1	1	Q9TK52		HCD	1	0	1	1		N/A	0.00042	16	44	37	58	5621	0	22	100	56070	2	637.797	1274.59	0	-0.97	30.07	5209	5209	MS2	0.0875	7	80	161101_OhGZ_IP Rbc 2.raw
High	A	2	MGYWDAAYAVK	504	Unambiguous	Ribulose bisphosphate carboxylase large chain OS=Phaeodactylum tricornutum (strain CCAP 1055/1) GN=rbcL PE=3 SV=1 - [RBL_PHATC]	1	1	Q9TK52		HCD	1	0	1	1	796100000	N/A	7.6e-07	20	44	37	86	5579	0	8	69	9159000	2	637.797	1274.59	0	-0.5	28.99	5021	5021	MS2	0.1125	9	80	161101_OhGZ_IP Rbc 2.raw
High	A	2	MGYWDAAYAVK	504	Unambiguous	Ribulose bisphosphate carboxylase large chain OS=Phaeodactylum tricornutum (strain CCAP 1055/1) GN=rbcL PE=3 SV=1 - [RBL_PHATC]	1	1	Q9TK52		HCD	1	0	1	1		N/A	0.0027	16	44	37	50	5636	0	7	100	30270	2	637.797	1274.59	0	-0.4	31.19	5407	5407	MS2	0.1	8	80	161101_OhGZ_IP Rbc 2.raw
High	A	2	MGYWDAAYAVK	504	Unambiguous	Ribulose bisphosphate carboxylase large chain OS=Phaeodactylum tricornutum (strain CCAP 1055/1) GN=rbcL PE=3 SV=1 - [RBL_PHATC]	1	1	Q9TK52		HCD	1	0	1	1	4098000	N/A	0.0028	16	44	37	50	5636	0	24	100	112700	2	637.797	1274.59	0	-0.3	28.24	4889	4889	MS2	0.1	8	80	161101_OhGZ_IP Rbc 2.raw
High	A	2	MGYWDAAYAVK	504	Unambiguous	Ribulose bisphosphate carboxylase large chain OS=Phaeodactylum tricornutum (strain CCAP 1055/1) GN=rbcL PE=3 SV=1 - [RBL_PHATC]	1	1	Q9TK52		HCD	1	0	1	1	796100000	N/A	4.1e-05	17	44	37	68	5706	0	9	100	198800	2	637.797	1274.59	0	-0.02	29.51	5109	5109	MS2	0.1	8	80	161101_OhGZ_IP Rbc 2.raw
High	A	2	MGYWDAAYAVK	504	Unambiguous	Ribulose bisphosphate carboxylase large chain OS=Phaeodactylum tricornutum (strain CCAP 1055/1) GN=rbcL PE=3 SV=1 - [RBL_PHATC]	1	1	Q9TK52		HCD	1	0	1	1		N/A	0.0076	20	44	37	46	5727	0	47	100	19280	2	637.797	1274.59	0	0.08	32.18	5584	5584	MS2	0.1	8	80	161101_OhGZ_IP Rbc 2.raw
High	A	2	MGYWDAAYAVK	504	Unambiguous	Ribulose bisphosphate carboxylase large chain OS=Phaeodactylum tricornutum (strain CCAP 1055/1) GN=rbcL PE=3 SV=1 - [RBL_PHATC]	1	1	Q9TK52		HCD	1	0	1	1		N/A	0.00038	17	44	37	59	5779	0	11	100	41210	2	637.798	1274.59	0	0.75	30.63	5308	5308	MS2	0.0875	7	80	161101_OhGZ_IP Rbc 2.raw
High	A	2	AVSALRLEDmR	494	Unambiguous	Ribulose bisphosphate carboxylase large chain OS=Phaeodactylum tricornutum (strain CCAP 1055/1) GN=rbcL PE=3 SV=1 - [RBL_PHATC]	1	1	Q9TK52	M10(Oxidation)	HCD	1	0	1	1	19000000	N/A	0.00067	38	45	38	57	6458	1	12	100	333400	2	638.837	1276.67	0	-0.56	13.57	2305	2305	MS2	0.09	9	100	161101_OhGZ_IP Rbc 2.raw
High	A	2	mGYWDAAYAVK	504	Unambiguous	Ribulose bisphosphate carboxylase large chain OS=Phaeodactylum tricornutum (strain CCAP 1055/1) GN=rbcL PE=3 SV=1 - [RBL_PHATC]	1	1	Q9TK52	M1(Oxidation)	HCD	1	0	1	1		N/A	1.1	22	44	37	25	6127	0	53	100	12880	2	645.794	1290.58	0	-0.81	29.62	5129	5129	MS2	0.075	6	80	161101_OhGZ_IP Rbc 2.raw
High	A	2	mGYWDAAYAVK	504	Unambiguous	Ribulose bisphosphate carboxylase large chain OS=Phaeodactylum tricornutum (strain CCAP 1055/1) GN=rbcL PE=3 SV=1 - [RBL_PHATC]	1	1	Q9TK52	M1(Oxidation)	HCD	1	0	1	1	314700000	N/A	5.3e-05	22	44	37	68	6127	0	7	100	3165000	2	645.794	1290.58	0	-0.81	26.12	4526	4526	MS2	0.125	10	80	161101_OhGZ_IP Rbc 2.raw
High	A	2	mGYWDAAYAVK	504	Unambiguous	Ribulose bisphosphate carboxylase large chain OS=Phaeodactylum tricornutum (strain CCAP 1055/1) GN=rbcL PE=3 SV=1 - [RBL_PHATC]	1	1	Q9TK52	M1(Oxidation)	HCD	1	0	1	1	314700000	N/A	2.2e-05	22	44	37	71	6071	0	9	100	293600	2	645.795	1290.58	0	-0.24	25.58	4428	4428	MS2	0.1125	9	80	161101_OhGZ_IP Rbc 2.raw
High	A	2	mGYWDAAYAVK	504	Unambiguous	Ribulose bisphosphate carboxylase large chain OS=Phaeodactylum tricornutum (strain CCAP 1055/1) GN=rbcL PE=3 SV=1 - [RBL_PHATC]	1	1	Q9TK52	M1(Oxidation)	HCD	1	0	1	1	10750000	N/A	0.3	38	45	38	30	6364	0	12	100	443000	2	645.795	1290.58	0	0.14	20.19	3483	3483	MS2	0.0875	7	80	161101_OhGZ_IP Rbc 2.raw
High	A	2	mGYWDAAYAVK	504	Unambiguous	Ribulose bisphosphate carboxylase large chain OS=Phaeodactylum tricornutum (strain CCAP 1055/1) GN=rbcL PE=3 SV=1 - [RBL_PHATC]	1	1	Q9TK52	M1(Oxidation)	HCD	1	0	1	1	11080000	N/A	0.074	37	45	38	37	6677	0	30	100	294700	2	645.796	1290.58	0	1.18	27.26	4725	4725	MS2	0.075	6	80	161101_OhGZ_IP Rbc 2.raw
High	A	2	FLYcMEGINR	590	Selected	Ribulose bisphosphate carboxylase large chain OS=Phaeodactylum tricornutum (strain CCAP 1055/1) GN=rbcL PE=3 SV=1 - [RBL_PHATC]	2	1	Q9TK52	C4(Carbamidomethyl)	HCD		0	2	2		N/A	0.012	25	44	37	44	6000	0	11	100	37060	2	651.801	1302.59	0	-1.71	30.2	5233	5233	MS2	0.0657895	5	76	161101_OhGZ_IP Rbc 2.raw
High	A	2	FLYcMEGINR	590	Selected	Ribulose bisphosphate carboxylase large chain OS=Phaeodactylum tricornutum (strain CCAP 1055/1) GN=rbcL PE=3 SV=1 - [RBL_PHATC]	2	1	Q9TK52	C4(Carbamidomethyl)	HCD		0	2	2	8880000	N/A	0.059	27	44	37	37	6052	0	24	100	20150	2	651.802	1302.6	0	-0.86	33.49	5812	5812	MS2	0.0657895	5	76	161101_OhGZ_IP Rbc 2.raw
High	A	2	FLYcMEGINR	590	Selected	Ribulose bisphosphate carboxylase large chain OS=Phaeodactylum tricornutum (strain CCAP 1055/1) GN=rbcL PE=3 SV=1 - [RBL_PHATC]	2	1	Q9TK52	C4(Carbamidomethyl)	HCD		0	2	2	8880000	N/A	0.041	20	44	37	39	6052	0	14	100	16290	2	651.802	1302.6	0	-0.86	32.94	5717	5717	MS2	0.0921053	7	76	161101_OhGZ_IP Rbc 2.raw
High	A	2	FLYcMEGINR	590	Unambiguous	Ribulose bisphosphate carboxylase large chain OS=Phaeodactylum tricornutum (strain CCAP 1055/1) GN=rbcL PE=3 SV=1 - [RBL_PHATC]	2	1	Q9TK52	C4(Carbamidomethyl)	HCD	1	0	1	1		N/A	0.001	38	45	38	56	7475	0	33	100	68260	2	651.802	1302.6	0	-0.77	29.13	5044	5044	MS2	0.105263	8	76	161101_OhGZ_IP Rbc 2.raw
High	A	2	FLYcMEGINR	590	Selected	Ribulose bisphosphate carboxylase large chain OS=Phaeodactylum tricornutum (strain CCAP 1055/1) GN=rbcL PE=3 SV=1 - [RBL_PHATC]	2	1	Q9TK52	C4(Carbamidomethyl)	HCD		0	2	2		N/A	0.017	25	45	38	43	7471	0	29	100	9145	2	651.802	1302.6	0	-0.67	34.06	5913	5913	MS2	0.0657895	5	76	161101_OhGZ_IP Rbc 2.raw
High	A	2	FLYcMEGINR	590	Selected	Ribulose bisphosphate carboxylase large chain OS=Phaeodactylum tricornutum (strain CCAP 1055/1) GN=rbcL PE=3 SV=1 - [RBL_PHATC]	2	1	Q9TK52	C4(Carbamidomethyl)	HCD		0	2	2		N/A	0.0063	24	45	38	48	7471	0	32	100	117200	2	651.802	1302.6	0	-0.58	28.61	4956	4956	MS2	0.0789474	6	76	161101_OhGZ_IP Rbc 2.raw
High	A	2	FLYcMEGINR	590	Selected	Ribulose bisphosphate carboxylase large chain OS=Phaeodactylum tricornutum (strain CCAP 1055/1) GN=rbcL PE=3 SV=1 - [RBL_PHATC]	2	1	Q9TK52	C4(Carbamidomethyl)	HCD		0	2	2		N/A	0.026	24	45	38	41	7398	0	10	100	7926	2	651.802	1302.6	0	-0.49	35.99	6254	6254	MS2	0.0789474	6	76	161101_OhGZ_IP Rbc 2.raw
High	A	2	FLYcMEGINR	590	Selected	Ribulose bisphosphate carboxylase large chain OS=Phaeodactylum tricornutum (strain CCAP 1055/1) GN=rbcL PE=3 SV=1 - [RBL_PHATC]	2	1	Q9TK52	C4(Carbamidomethyl)	HCD		0	2	2		N/A	0.072	26	45	38	37	7397	0	34	100	26010	2	651.802	1302.6	0	-0.39	31.31	5429	5429	MS2	0.0657895	5	76	161101_OhGZ_IP Rbc 2.raw
High	A	2	FLYcMEGINR	590	Selected	Ribulose bisphosphate carboxylase large chain OS=Phaeodactylum tricornutum (strain CCAP 1055/1) GN=rbcL PE=3 SV=1 - [RBL_PHATC]	2	1	Q9TK52	C4(Carbamidomethyl)	HCD		0	2	2	1551000000	N/A	0.0062	24	45	38	48	7397	0	8	100	2395000	2	651.802	1302.6	0	-0.39	27.54	4768	4768	MS2	0.0789474	6	76	161101_OhGZ_IP Rbc 2.raw
High	A	2	FLYcMEGINR	590	Selected	Ribulose bisphosphate carboxylase large chain OS=Phaeodactylum tricornutum (strain CCAP 1055/1) GN=rbcL PE=3 SV=1 - [RBL_PHATC]	2	1	Q9TK52	C4(Carbamidomethyl)	HCD		0	2	2		N/A	0.013	26	45	38	45	7397	0	11	100	16240	2	651.802	1302.6	0	-0.3	31.87	5529	5529	MS2	0.0657895	5	76	161101_OhGZ_IP Rbc 2.raw
High	A	2	FLYcMEGINR	590	Unambiguous	Ribulose bisphosphate carboxylase large chain OS=Phaeodactylum tricornutum (strain CCAP 1055/1) GN=rbcL PE=3 SV=1 - [RBL_PHATC]	2	1	Q9TK52	C4(Carbamidomethyl)	HCD	1	0	1	1		N/A	0.00081	38	45	38	57	7397	0	4	100	261100	2	651.802	1302.6	0	-0.21	28.06	4856	4856	MS2	0.118421	9	76	161101_OhGZ_IP Rbc 2.raw
High	A	2	FLYcMEGINR	590	Unambiguous	Ribulose bisphosphate carboxylase large chain OS=Phaeodactylum tricornutum (strain CCAP 1055/1) GN=rbcL PE=3 SV=1 - [RBL_PHATC]	2	1	Q9TK52	C4(Carbamidomethyl)	HCD	1	0	1	1	2666000	N/A	0.0054	38	45	38	48	7198	0	4	100	43820	3	434.87	1302.6	0	-0.15	27.11	4697	4697	MS2	0.0921053	7	76	161101_OhGZ_IP Rbc 2.raw
High	A	2	FLYcMEGINR	590	Selected	Ribulose bisphosphate carboxylase large chain OS=Phaeodactylum tricornutum (strain CCAP 1055/1) GN=rbcL PE=3 SV=1 - [RBL_PHATC]	2	1	Q9TK52	C4(Carbamidomethyl)	HCD		0	2	2		N/A	0.032	19	45	38	40	6860	0	20	100	58900	2	651.802	1302.6	0	-0.11	29.64	5132	5132	MS2	0.0921053	7	76	161101_OhGZ_IP Rbc 2.raw
High	A	2	FLYcMEGINR	590	Selected	Ribulose bisphosphate carboxylase large chain OS=Phaeodactylum tricornutum (strain CCAP 1055/1) GN=rbcL PE=3 SV=1 - [RBL_PHATC]	2	1	Q9TK52	C4(Carbamidomethyl)	HCD		0	2	2	1551000000	N/A	0.0061	24	45	38	48	6860	0	0	100	3558000	2	651.802	1302.6	0	-0.11	27.01	4680	4680	MS2	0.0789474	6	76	161101_OhGZ_IP Rbc 2.raw
High	A	2	FLYcMEGINR	590	Selected	Ribulose bisphosphate carboxylase large chain OS=Phaeodactylum tricornutum (strain CCAP 1055/1) GN=rbcL PE=3 SV=1 - [RBL_PHATC]	2	1	Q9TK52	C4(Carbamidomethyl)	HCD		0	2	2		N/A	0.0036	28	45	38	50	6918	0	36	100	6688	2	651.803	1302.6	0	1.48	37.61	6535	6535	MS2	0.0657895	5	76	161101_OhGZ_IP Rbc 2.raw
High	A	2	FLYcMEGINR	590	Selected	Ribulose bisphosphate carboxylase large chain OS=Phaeodactylum tricornutum (strain CCAP 1055/1) GN=rbcL PE=3 SV=1 - [RBL_PHATC]	2	1	Q9TK52	C4(Carbamidomethyl)	HCD		0	2	2		N/A	0.073	23	45	38	37	7077	0	19	100	7674	2	651.804	1302.6	0	2.14	37.03	6437	6437	MS2	0.0657895	5	76	161101_OhGZ_IP Rbc 2.raw
High	A	2	FLYcmEGINR	590	Unambiguous	Ribulose bisphosphate carboxylase large chain OS=Phaeodactylum tricornutum (strain CCAP 1055/1) GN=rbcL PE=3 SV=1 - [RBL_PHATC]	2	1	Q9TK52	C4(Carbamidomethyl); M5(Oxidation)	HCD	1	0	1	1	14130000	N/A	0.0025	18	44	37	51	5960	0	19	100	383900	2	659.798	1318.59	0	-2.46	27.14	4702	4702	MS2	0.118421	9	76	161101_OhGZ_IP Rbc 2.raw
High	A	2	FLYcmEGINR	590	Unambiguous	Ribulose bisphosphate carboxylase large chain OS=Phaeodactylum tricornutum (strain CCAP 1055/1) GN=rbcL PE=3 SV=1 - [RBL_PHATC]	2	1	Q9TK52	C4(Carbamidomethyl); M5(Oxidation)	HCD	1	0	1	1	542400000	N/A	0.0028	18	44	37	50	5881	0	30	100	205600	2	659.798	1318.59	0	-2.27	20.25	3495	3495	MS2	0.118421	9	76	161101_OhGZ_IP Rbc 2.raw
High	A	2	FLYcmEGINR	590	Selected	Ribulose bisphosphate carboxylase large chain OS=Phaeodactylum tricornutum (strain CCAP 1055/1) GN=rbcL PE=3 SV=1 - [RBL_PHATC]	2	1	Q9TK52	C4(Carbamidomethyl); M5(Oxidation)	HCD		0	2	2		N/A	0.0057	17	44	37	47	6090	0	19	100	45050	2	659.799	1318.59	0	-0.98	23.52	4068	4068	MS2	0.105263	8	76	161101_OhGZ_IP Rbc 2.raw
High	A	2	FLYcmEGINR	590	Selected	Ribulose bisphosphate carboxylase large chain OS=Phaeodactylum tricornutum (strain CCAP 1055/1) GN=rbcL PE=3 SV=1 - [RBL_PHATC]	2	1	Q9TK52	C4(Carbamidomethyl); M5(Oxidation)	HCD		0	2	2	22910000	N/A	0.0066	18	45	38	47	6749	0	58	100	89080	2	659.799	1318.59	0	-0.88	26.14	4529	4529	MS2	0.0789474	6	76	161101_OhGZ_IP Rbc 2.raw
High	A	2	FLYcmEGINR	590	Unambiguous	Ribulose bisphosphate carboxylase large chain OS=Phaeodactylum tricornutum (strain CCAP 1055/1) GN=rbcL PE=3 SV=1 - [RBL_PHATC]	2	1	Q9TK52	C4(Carbamidomethyl); M5(Oxidation)	HCD	1	0	1	1		N/A	0.00036	38	45	38	60	6573	0	40	100	57220	2	659.799	1318.59	0	-0.61	21.46	3707	3707	MS2	0.118421	9	76	161101_OhGZ_IP Rbc 2.raw
High	A	2	FLYcmEGINR	590	Unambiguous	Ribulose bisphosphate carboxylase large chain OS=Phaeodactylum tricornutum (strain CCAP 1055/1) GN=rbcL PE=3 SV=1 - [RBL_PHATC]	2	1	Q9TK52	C4(Carbamidomethyl); M5(Oxidation)	HCD	1	0	1	1		N/A	0.00035	38	45	38	60	6573	0	28	100	72540	2	659.799	1318.59	0	-0.61	25.59	4430	4430	MS2	0.118421	9	76	161101_OhGZ_IP Rbc 2.raw
High	A	2	FLYcmEGINR	590	Unambiguous	Ribulose bisphosphate carboxylase large chain OS=Phaeodactylum tricornutum (strain CCAP 1055/1) GN=rbcL PE=3 SV=1 - [RBL_PHATC]	2	1	Q9TK52	C4(Carbamidomethyl); M5(Oxidation)	HCD	1	0	1	1		N/A	0.013	38	45	38	44	6551	0	32	100	69260	2	659.799	1318.59	0	-0.42	24.57	4253	4253	MS2	0.105263	8	76	161101_OhGZ_IP Rbc 2.raw
High	A	2	FLYcmEGINR	590	Unambiguous	Ribulose bisphosphate carboxylase large chain OS=Phaeodactylum tricornutum (strain CCAP 1055/1) GN=rbcL PE=3 SV=1 - [RBL_PHATC]	2	1	Q9TK52	C4(Carbamidomethyl); M5(Oxidation)	HCD	1	0	1	1	1410000	N/A	0.00012	38	45	38	64	6496	0	7	100	23330	2	659.799	1318.59	0	-0.24	33.05	5737	5737	MS2	0.105263	8	76	161101_OhGZ_IP Rbc 2.raw
High	A	2	FLYcmEGINR	590	Selected	Ribulose bisphosphate carboxylase large chain OS=Phaeodactylum tricornutum (strain CCAP 1055/1) GN=rbcL PE=3 SV=1 - [RBL_PHATC]	2	1	Q9TK52	C4(Carbamidomethyl); M5(Oxidation)	HCD		0	2	2		N/A	0.094	16	45	38	35	6496	0	49	100	62610	2	659.799	1318.59	0	-0.24	24.02	4154	4154	MS2	0.0657895	5	76	161101_OhGZ_IP Rbc 2.raw
High	A	2	FLYcmEGINR	590	Selected	Ribulose bisphosphate carboxylase large chain OS=Phaeodactylum tricornutum (strain CCAP 1055/1) GN=rbcL PE=3 SV=1 - [RBL_PHATC]	2	1	Q9TK52	C4(Carbamidomethyl); M5(Oxidation)	HCD		0	2	2	22910000	N/A	0.007	17	44	37	46	6185	0	17	100	464700	2	659.8	1318.59	0	0.04	26.63	4614	4614	MS2	0.0789474	6	76	161101_OhGZ_IP Rbc 2.raw
High	A	2	FLYcmEGINR	590	Unambiguous	Ribulose bisphosphate carboxylase large chain OS=Phaeodactylum tricornutum (strain CCAP 1055/1) GN=rbcL PE=3 SV=1 - [RBL_PHATC]	2	1	Q9TK52	C4(Carbamidomethyl); M5(Oxidation)	HCD	1	0	1	1	542400000	N/A	0.0031	18	45	38	50	6823	0	1	100	839900	2	659.8	1318.59	0	1.15	20.74	3580	3580	MS2	0.118421	9	76	161101_OhGZ_IP Rbc 2.raw
High	A	2	FLYcmEGINR	590	Selected	Ribulose bisphosphate carboxylase large chain OS=Phaeodactylum tricornutum (strain CCAP 1055/1) GN=rbcL PE=3 SV=1 - [RBL_PHATC]	2	1	Q9TK52	C4(Carbamidomethyl); M5(Oxidation)	HCD		0	2	2		N/A	0.006	17	45	38	47	6613	0	15	100	34680	2	659.802	1318.6	0	3.65	22.48	3885	3885	MS2	0.105263	8	76	161101_OhGZ_IP Rbc 2.raw
High	A	2	YGIPLLGATVKPK	720	Unambiguous	Ribulose bisphosphate carboxylase large chain OS=Phaeodactylum tricornutum (strain CCAP 1055/1) GN=rbcL PE=3 SV=1 - [RBL_PHATC]	1	1	Q9TK52		HCD	1	0	1	1	3694000	N/A	0.0036	24	38	31	43	1532	0	52	100	74800	2	678.915	1356.82	0	-2.35	26.71	4628	4628	MS2	0.0961538	10	104	161101_OhGZ_IP Rbc 2.raw
High	A	2	YGIPLLGATVKPK	720	Unambiguous	Ribulose bisphosphate carboxylase large chain OS=Phaeodactylum tricornutum (strain CCAP 1055/1) GN=rbcL PE=3 SV=1 - [RBL_PHATC]	1	1	Q9TK52		HCD	1	0	1	1	46300000	N/A	0.0002	30	37	30	55	1183	0	0	100	1016000	3	452.946	1356.82	0	-0.18	26.69	4625	4625	MS2	0.0865385	9	104	161101_OhGZ_IP Rbc 2.raw
High	A	2	YGIPLLGATVKPK	720	Unambiguous	Ribulose bisphosphate carboxylase large chain OS=Phaeodactylum tricornutum (strain CCAP 1055/1) GN=rbcL PE=3 SV=1 - [RBL_PHATC]	1	1	Q9TK52		HCD	1	0	1	1	46300000	N/A	4.8e-05	30	37	30	61	1183	0	22	100	28320	3	452.947	1356.83	0	0.57	26.23	4545	4545	MS2	0.0865385	9	104	161101_OhGZ_IP Rbc 2.raw
High	A	2	TFQGPATGVIVER	734	Unambiguous	Ribulose bisphosphate carboxylase large chain OS=Phaeodactylum tricornutum (strain CCAP 1055/1) GN=rbcL PE=3 SV=1 - [RBL_PHATC]	4	1	Q9TK52		HCD	1	0	1	1	26220000	N/A	2.1e-06	37	44	37	82	6053	0	0	100	261800	2	687.872	1374.74	0	-0.22	22.2	3834	3834	MS2	0.0808824	11	136	161101_OhGZ_IP Rbc 2.raw
High	A	2	TFQGPATGVIVER	734	Unambiguous	Ribulose bisphosphate carboxylase large chain OS=Phaeodactylum tricornutum (strain CCAP 1055/1) GN=rbcL PE=3 SV=1 - [RBL_PHATC]	4	1	Q9TK52		HCD	1	0	1	1	26220000	N/A	9.4e-05	37	44	37	65	5835	0	38	100	44650	2	687.873	1374.74	0	0.22	22.79	3939	3939	MS2	0.0661765	9	136	161101_OhGZ_IP Rbc 2.raw
High	A	2	ERFLYcMEGINR	1004	Unambiguous	Ribulose bisphosphate carboxylase large chain OS=Phaeodactylum tricornutum (strain CCAP 1055/1) GN=rbcL PE=3 SV=1 - [RBL_PHATC]	2	1	Q9TK52	C6(Carbamidomethyl)	HCD	1	0	1	1	8887000	N/A	0.00069	38	45	38	58	7941	1	0	100	89490	2	794.374	1587.74	0	-0.27	25.08	4342	4342	MS2	0.101562	13	128	161101_OhGZ_IP Rbc 2.raw
High	A	2	ERFLYcMEGINR	1004	Selected	Ribulose bisphosphate carboxylase large chain OS=Phaeodactylum tricornutum (strain CCAP 1055/1) GN=rbcL PE=3 SV=1 - [RBL_PHATC]	2	1	Q9TK52	C6(Carbamidomethyl)	HCD		0	2	2	64120000	N/A	0.83	18	46	39	27	8144	1	42	100	26490	3	529.919	1587.74	0	0.41	25.79	4467	4467	MS2	0.0703125	9	128	161101_OhGZ_IP Rbc 2.raw
High	A	2	ERFLYcMEGINR	1004	Unambiguous	Ribulose bisphosphate carboxylase large chain OS=Phaeodactylum tricornutum (strain CCAP 1055/1) GN=rbcL PE=3 SV=1 - [RBL_PHATC]	2	1	Q9TK52	C6(Carbamidomethyl)	HCD	1	0	1	1	64120000	N/A	0.005	39	46	39	49	8186	1	1	100	1157000	3	529.919	1587.74	0	0.76	25.25	4372	4372	MS2	0.125	16	128	161101_OhGZ_IP Rbc 2.raw
High	A	2	ERFLYcmEGINR	1004	Unambiguous	Ribulose bisphosphate carboxylase large chain OS=Phaeodactylum tricornutum (strain CCAP 1055/1) GN=rbcL PE=3 SV=1 - [RBL_PHATC]	2	1	Q9TK52	C6(Carbamidomethyl); M7(Oxidation)	HCD	1	0	1	1	26240000	N/A	0.0002	39	46	39	63	8574	1	31	100	70410	3	535.25	1603.73	0	-0.69	18.26	3146	3146	MS2	0.109375	14	128	161101_OhGZ_IP Rbc 2.raw
High	A	2	ERFLYcmEGINR	1004	Unambiguous	Ribulose bisphosphate carboxylase large chain OS=Phaeodactylum tricornutum (strain CCAP 1055/1) GN=rbcL PE=3 SV=1 - [RBL_PHATC]	2	1	Q9TK52	C6(Carbamidomethyl); M7(Oxidation)	HCD	1	0	1	1	1739000	N/A	0.0002	39	46	39	63	8100	1	0	100	29980	2	802.371	1603.74	0	-0.07	18.32	3157	3157	MS2	0.0546875	7	128	161101_OhGZ_IP Rbc 2.raw
High	A	2	ERFLYcmEGINR	1004	Unambiguous	Ribulose bisphosphate carboxylase large chain OS=Phaeodactylum tricornutum (strain CCAP 1055/1) GN=rbcL PE=3 SV=1 - [RBL_PHATC]	2	1	Q9TK52	C6(Carbamidomethyl); M7(Oxidation)	HCD	1	0	1	2	609100	N/A	0.25	19	46	39	32	8310	1	54	100	20060	3	535.25	1603.74	0	0.34	25.29	4380	4380	MS2	0.0625	8	128	161101_OhGZ_IP Rbc 2.raw
High	A	2	TFQGPATGVIVERER	1096	Unambiguous	Ribulose bisphosphate carboxylase large chain OS=Phaeodactylum tricornutum (strain CCAP 1055/1) GN=rbcL PE=3 SV=1 - [RBL_PHATC]	4	1	Q9TK52		HCD	1	0	1	1	61620000	N/A	0.013	37	44	37	44	6021	1	22	100	154600	3	553.964	1659.88	0	-1.84	18.91	3262	3262	MS2	0.08125	13	160	161101_OhGZ_IP Rbc 2.raw
High	A	2	TFQGPATGVIVERER	1096	Unambiguous	Ribulose bisphosphate carboxylase large chain OS=Phaeodactylum tricornutum (strain CCAP 1055/1) GN=rbcL PE=3 SV=1 - [RBL_PHATC]	4	1	Q9TK52		HCD	1	0	1	1	61620000	N/A	0.0011	38	45	38	55	6524	1	20	100	72660	3	553.966	1659.88	0	0.7	18.37	3166	3166	MS2	0.1125	18	160	161101_OhGZ_IP Rbc 2.raw
High	A	2	LNKYGIPLLGATVKPK	1130	Unambiguous	Ribulose bisphosphate carboxylase large chain OS=Phaeodactylum tricornutum (strain CCAP 1055/1) GN=rbcL PE=3 SV=1 - [RBL_PHATC]	1	1	Q9TK52		HCD	1	0	1	1	45430000	N/A	0.00039	15	32	25	46	339	1	6	100	223800	3	571.354	1712.05	0	-0.04	24.44	4229	4229	MS2	0.0568182	10	176	161101_OhGZ_IP Rbc 2.raw
High	A	2	LNKYGIPLLGATVKPK	1130	Unambiguous	Ribulose bisphosphate carboxylase large chain OS=Phaeodactylum tricornutum (strain CCAP 1055/1) GN=rbcL PE=3 SV=1 - [RBL_PHATC]	1	1	Q9TK52		HCD	1	0	1	1	45430000	N/A	0.00064	15	32	25	44	339	1	6	100	62490	3	571.354	1712.05	0	0.06	23.89	4131	4131	MS2	0.0511364	9	176	161101_OhGZ_IP Rbc 2.raw
High	A	2	LNKYGIPLLGATVKPK	1130	Unambiguous	Ribulose bisphosphate carboxylase large chain OS=Phaeodactylum tricornutum (strain CCAP 1055/1) GN=rbcL PE=3 SV=1 - [RBL_PHATC]	1	1	Q9TK52		HCD	1	0	1	1	110500000	N/A	0.00029	15	32	25	48	339	1	1	100	1444000	4	428.767	1712.05	0	0.45	24.32	4207	4207	MS2	0.0340909	6	176	161101_OhGZ_IP Rbc 2.raw
High	A	2	LNKYGIPLLGATVKPK	1130	Unambiguous	Ribulose bisphosphate carboxylase large chain OS=Phaeodactylum tricornutum (strain CCAP 1055/1) GN=rbcL PE=3 SV=1 - [RBL_PHATC]	1	1	Q9TK52		HCD	1	0	1	1	110500000	N/A	0.0091	14	31	24	32	272	1	26	100	44340	4	428.768	1712.05	0	1.09	23.81	4117	4117	MS2	0.0454545	8	176	161101_OhGZ_IP Rbc 2.raw
High	A	2	LNKyGIPLLGATVKPK	1130	Unambiguous	Ribulose bisphosphate carboxylase large chain OS=Phaeodactylum tricornutum (strain CCAP 1055/1) GN=rbcL PE=3 SV=1 - [RBL_PHATC]	1	1	Q9TK52	Y4(Phospho)	HCD	1	0	1	1	3440000	N/A	1.1	14	39	32	19	1774	1	11	100	47900	4	448.76	1792.02	0	2.8	20.87	3603	3603	MS2	0.0397727	7	176	161101_OhGZ_IP Rbc 2.raw
High	A	2	NEGADYFNSDIGPQILR	1302	Unambiguous	Ribulose bisphosphate carboxylase large chain OS=Phaeodactylum tricornutum (strain CCAP 1055/1) GN=rbcL PE=3 SV=1 - [RBL_PHATC]	1	1	Q9TK52		HCD	1	0	1	1	60780000	N/A	0.0025	16	46	39	53	9864	0	4	100	60750	2	954.957	1908.91	0	-0.62	36.1	6275	6275	MS2	0.0520833	10	192	161101_OhGZ_IP Rbc 2.raw
High	A	2	NEGADYFNSDIGPQILR	1302	Unambiguous	Ribulose bisphosphate carboxylase large chain OS=Phaeodactylum tricornutum (strain CCAP 1055/1) GN=rbcL PE=3 SV=1 - [RBL_PHATC]	1	1	Q9TK52		HCD	1	0	1	1	60780000	N/A	0.0013	25	46	39	56	9635	0	19	100	596200	2	954.957	1908.91	0	-0.56	35.59	6186	6186	MS2	0.0572917	11	192	161101_OhGZ_IP Rbc 2.raw
High	A	2	NEGADYFNSDIGPQILR	1302	Unambiguous	Ribulose bisphosphate carboxylase large chain OS=Phaeodactylum tricornutum (strain CCAP 1055/1) GN=rbcL PE=3 SV=1 - [RBL_PHATC]	1	1	Q9TK52		HCD	1	0	1	1	5323000	N/A	4.3e-06	27	46	39	80	9649	0	18	100	51150	3	636.974	1908.91	0	0.01	35.61	6189	6189	MS2	0.0520833	10	192	161101_OhGZ_IP Rbc 2.raw
High	A	2	GSYLNITAGTMEEVYKR	1318	Unambiguous	Ribulose bisphosphate carboxylase large chain OS=Phaeodactylum tricornutum (strain CCAP 1055/1) GN=rbcL PE=3 SV=1 - [RBL_PHATC]	1	1	Q9TK52		HCD	1	0	1	1	10590000	N/A	0.00073	33	46	39	58	9314	1	12	100	132000	3	644.656	1931.95	0	0.32	30.12	5219	5219	MS2	0.0511364	9	176	161101_OhGZ_IP Rbc 2.raw
High	A	2	GSYLNITAGTmEEVYKR	1318	Unambiguous	Ribulose bisphosphate carboxylase large chain OS=Phaeodactylum tricornutum (strain CCAP 1055/1) GN=rbcL PE=3 SV=1 - [RBL_PHATC]	1	1	Q9TK52	M11(Oxidation)	HCD	1	0	1	1	33350000	N/A	0.00047	37	46	39	60	9327	1	35	100	917800	3	649.987	1947.95	0	-0.86	23.07	3990	3990	MS2	0.0625	11	176	161101_OhGZ_IP Rbc 2.raw
High	A	2	ERLNKYGIPLLGATVKPK	1353	Unambiguous	Ribulose bisphosphate carboxylase large chain OS=Phaeodactylum tricornutum (strain CCAP 1055/1) GN=rbcL PE=3 SV=1 - [RBL_PHATC]	1	1	Q9TK52		HCD	1	0	1	1	17850000	N/A	0.00025	16	33	26	50	459	2	7	100	81320	4	500.053	1997.19	0	0.55	24.33	4210	4210	MS2	0.08	16	200	161101_OhGZ_IP Rbc 2.raw
High	A	2	FLYcMEGINRASAATGETK	1376	Unambiguous	Ribulose bisphosphate carboxylase large chain OS=Phaeodactylum tricornutum (strain CCAP 1055/1) GN=rbcL PE=3 SV=1 - [RBL_PHATC]	1	1	Q9TK52	C4(Carbamidomethyl)	HCD	1	0	1	1	6282000	N/A	0.01	20	47	40	47	10631	1	2	100	67090	3	707.003	2118.99	0	-0.35	24.01	4153	4153	MS2	0.076087	14	184	161101_OhGZ_IP Rbc 2.raw
High	A	2	ASAATGETKGSYLNITAGTMEEVYKR	1449	Unambiguous	Ribulose bisphosphate carboxylase large chain OS=Phaeodactylum tricornutum (strain CCAP 1055/1) GN=rbcL PE=3 SV=1 - [RBL_PHATC]	1	1	Q9TK52		HCD	1	0	1	1	13130000	N/A	0.0033	16	47	40	52	11050	2	3	100	84260	4	687.843	2748.35	0	-0.01	26.82	4648	4648	MS2	0.0335821	9	268	161101_OhGZ_IP Rbc 2.raw
High	A	2	ASAATGETKGSYLNITAGTmEEVYKR	1449	Unambiguous	Ribulose bisphosphate carboxylase large chain OS=Phaeodactylum tricornutum (strain CCAP 1055/1) GN=rbcL PE=3 SV=1 - [RBL_PHATC]	1	1	Q9TK52	M20(Oxidation)	HCD	1	0	1	1	22960000	N/A	0.0015	16	47	40	56	12056	2	4	100	364400	4	691.841	2764.34	0	-0.64	20.36	3514	3514	MS2	0.0522388	14	268	161101_OhGZ_IP Rbc 2.raw
High	A	2	ASAATGETKGSYLNITAGTmEEVYKR	1449	Unambiguous	Ribulose bisphosphate carboxylase large chain OS=Phaeodactylum tricornutum (strain CCAP 1055/1) GN=rbcL PE=3 SV=1 - [RBL_PHATC]	1	1	Q9TK52	M20(Oxidation)	HCD	1	0	1	1	1367000	N/A	0.00039	18	47	40	62	12217	2	13	100	38120	4	691.842	2764.34	0	-0.38	26.95	4672	4672	MS2	0.0410448	11	268	161101_OhGZ_IP Rbc 2.raw
High	A	2	ASAATGETKGSYLNITAGTmEEVYKR	1449	Unambiguous	Ribulose bisphosphate carboxylase large chain OS=Phaeodactylum tricornutum (strain CCAP 1055/1) GN=rbcL PE=3 SV=1 - [RBL_PHATC]	1	1	Q9TK52	M20(Oxidation)	HCD	1	0	1	1	2238000	N/A	0.0017	18	47	40	55	12050	2	0	100	40910	3	922.121	2764.35	0	0.69	20.39	3519	3519	MS2	0.0335821	9	268	161101_OhGZ_IP Rbc 2.raw
High	A	2	GGIDFLK	21	Unambiguous	Ribulose bisphosphate carboxylase large chain OS=Phaeodactylum tricornutum (strain CCAP 1055/1) GN=rbcL PE=3 SV=1 - [RBL_PHATC]|Ribulose bisphosphate carboxylase large chain OS=Porphyra umbilicalis GN=rbcL PE=3 SV=1 - [RBL_PORUM]|Ribulose bisphosphate carboxylase large chain OS=Thalassiosira pseudonana GN=rbcL PE=3 SV=1 - [RBL_THAPS]|Ribulose bisphosphate carboxylase large chain (Fragment) OS=Cal…	26	3	Q9TK52;P48687;P24673		HCD	1	0	1	1	3103000	N/A	0.0015	35	42	35	51	3386	0	14	100	38190	2	375.213	749.419	0	-0.44	25.52	4420	4420	MS2	0.125	6	48	161101_OhGZ_IP Rbc 2.raw
High	A	2	GGLDFLK	21	Unambiguous	Ribulose bisphosphate carboxylase large chain OS=Phaeodactylum tricornutum (strain CCAP 1055/1) GN=rbcL PE=3 SV=1 - [RBL_PHATC]|Ribulose bisphosphate carboxylase large chain OS=Porphyra umbilicalis GN=rbcL PE=3 SV=1 - [RBL_PORUM]|Ribulose bisphosphate carboxylase large chain OS=Thalassiosira pseudonana GN=rbcL PE=3 SV=1 - [RBL_THAPS]|Ribulose bisphosphate carboxylase large chain (Fragment) OS=Cal…	26	3	Q9TK52;P48687;P24673		HCD	1	0	1	2	3103000	N/A	0.0015	35	42	35	51	3386	0	14	100	38190	2	375.213	749.419	0	-0.44	25.52	4420	4420	MS2	0.125	6	48	161101_OhGZ_IP Rbc 2.raw
High	A	2	YESGVIPYAK	349	Unambiguous	Ribulose bisphosphate carboxylase large chain OS=Phaeodactylum tricornutum (strain CCAP 1055/1) GN=rbcL PE=3 SV=1 - [RBL_PHATC]|Ribulose bisphosphate carboxylase large chain OS=Porphyra umbilicalis GN=rbcL PE=3 SV=1 - [RBL_PORUM]|Ribulose bisphosphate carboxylase large chain OS=Thalassiosira pseudonana GN=rbcL PE=3 SV=1 - [RBL_THAPS]|Ribulose bisphosphate carboxylase large chain OS=Cylindrotheca …	25	3	Q9TK52;P24673;P23651		HCD	1	0	1	1	269900000	N/A	0.00018	28	44	37	62	5206	0	2	100	367100	2	563.792	1126.58	0	-1.95	18.9	3261	3261	MS2	0.111111	8	72	161101_OhGZ_IP Rbc 2.raw
High	A	2	YESGVIPYAK	349	Unambiguous	Ribulose bisphosphate carboxylase large chain OS=Phaeodactylum tricornutum (strain CCAP 1055/1) GN=rbcL PE=3 SV=1 - [RBL_PHATC]|Ribulose bisphosphate carboxylase large chain OS=Porphyra umbilicalis GN=rbcL PE=3 SV=1 - [RBL_PORUM]|Ribulose bisphosphate carboxylase large chain OS=Thalassiosira pseudonana GN=rbcL PE=3 SV=1 - [RBL_THAPS]|Ribulose bisphosphate carboxylase large chain OS=Cylindrotheca …	25	3	Q9TK52;P24673;P23651		HCD	1	0	1	1	269900000	N/A	0.00017	29	44	37	62	5058	0	7	100	390200	2	563.793	1126.58	0	0.32	18.36	3163	3163	MS2	0.111111	8	72	161101_OhGZ_IP Rbc 2.raw
High	A	2	TcGPLQTALDLWK	899	Unambiguous	Ribulose bisphosphate carboxylase large chain OS=Phaeodactylum tricornutum (strain CCAP 1055/1) GN=rbcL PE=3 SV=1 - [RBL_PHATC]|Ribulose bisphosphate carboxylase large chain OS=Porphyra umbilicalis GN=rbcL PE=3 SV=1 - [RBL_PORUM]|Ribulose bisphosphate carboxylase large chain OS=Thalassiosira pseudonana GN=rbcL PE=3 SV=1 - [RBL_THAPS]|Ribulose bisphosphate carboxylase large chain (Fragment) OS=Cal…	17	2	Q9TK52;P48687	C2(Carbamidomethyl)	HCD	1	0	1	1	1008000	N/A	0.04	15	45	38	40	7476	0	7	100	16950	2	751.886	1502.77	0	-1.05	42.29	7322	7322	MS2	0.0564516	7	124	161101_OhGZ_IP Rbc 2.raw
High	A	2	GGIDFLKDDENINSQPFmR	1385	Unambiguous	Ribulose bisphosphate carboxylase large chain OS=Phaeodactylum tricornutum (strain CCAP 1055/1) GN=rbcL PE=3 SV=1 - [RBL_PHATC]|Ribulose bisphosphate carboxylase large chain OS=Porphyra umbilicalis GN=rbcL PE=3 SV=1 - [RBL_PORUM]|Ribulose bisphosphate carboxylase large chain OS=Thalassiosira pseudonana GN=rbcL PE=3 SV=1 - [RBL_THAPS]|Ribulose bisphosphate carboxylase large chain (Fragment) OS=Cal…	24	3	Q9TK52;P48687;P24673	M18(Oxidation)	HCD	1	0	1	1	1057000	N/A	0.32	18	47	40	32	11058	1	22	100	23810	3	738.016	2212.03	0	-0.61	32.93	5715	5715	MS2	0.046875	9	192	161101_OhGZ_IP Rbc 2.raw
High	A	2	GGLDFLKDDENINSQPFmR	1385	Unambiguous	Ribulose bisphosphate carboxylase large chain OS=Phaeodactylum tricornutum (strain CCAP 1055/1) GN=rbcL PE=3 SV=1 - [RBL_PHATC]|Ribulose bisphosphate carboxylase large chain OS=Porphyra umbilicalis GN=rbcL PE=3 SV=1 - [RBL_PORUM]|Ribulose bisphosphate carboxylase large chain OS=Thalassiosira pseudonana GN=rbcL PE=3 SV=1 - [RBL_THAPS]|Ribulose bisphosphate carboxylase large chain (Fragment) OS=Cal…	24	3	Q9TK52;P48687;P24673	M18(Oxidation)	HCD	1	0	1	2	1057000	N/A	0.32	18	47	40	32	11058	1	22	100	23810	3	738.016	2212.03	0	-0.61	32.93	5715	5715	MS2	0.046875	9	192	161101_OhGZ_IP Rbc 2.raw
High	A	2	McGVDHIHAGTVVGK	992	Unambiguous	Ribulose bisphosphate carboxylase large chain OS=Pylaiella littoralis GN=rbcL PE=3 SV=1 - [RBL_PYLLI]|Ribulose bisphosphate carboxylase large chain OS=Phaeodactylum tricornutum (strain CCAP 1055/1) GN=rbcL PE=3 SV=1 - [RBL_PHATC]	3	2	P23651;Q9TK52	C2(Carbamidomethyl)	HCD	1	0	1	1	5145000	N/A	8.4e-06	18	45	38	77	7587	0	5	100	174500	2	790.887	1580.77	0	-0.01	13.03	2207	2207	MS2	0.160714	18	112	161101_OhGZ_IP Rbc 2.raw
High	A	2	McGVDHIHAGTVVGK	992	Unambiguous	Ribulose bisphosphate carboxylase large chain OS=Pylaiella littoralis GN=rbcL PE=3 SV=1 - [RBL_PYLLI]|Ribulose bisphosphate carboxylase large chain OS=Phaeodactylum tricornutum (strain CCAP 1055/1) GN=rbcL PE=3 SV=1 - [RBL_PHATC]	3	2	P23651;Q9TK52	C2(Carbamidomethyl)	HCD	1	0	1	1	193300000	N/A	1.7	14	46	39	24	8018	0	8	100	311700	4	395.947	1580.77	0	0.13	13.4	2274	2274	MS2	0.0714286	8	112	161101_OhGZ_IP Rbc 2.raw
High	A	2	McGVDHIHAGTVVGK	992	Unambiguous	Ribulose bisphosphate carboxylase large chain OS=Pylaiella littoralis GN=rbcL PE=3 SV=1 - [RBL_PYLLI]|Ribulose bisphosphate carboxylase large chain OS=Phaeodactylum tricornutum (strain CCAP 1055/1) GN=rbcL PE=3 SV=1 - [RBL_PHATC]	3	2	P23651;Q9TK52	C2(Carbamidomethyl)	HCD	1	0	1	1	117500000	N/A	1.4	14	46	39	24	7970	0	20	100	29060	3	527.594	1580.77	0	0.21	12.86	2176	2176	MS2	0.0535714	6	112	161101_OhGZ_IP Rbc 2.raw
High	A	2	McGVDHIHAGTVVGK	992	Unambiguous	Ribulose bisphosphate carboxylase large chain OS=Pylaiella littoralis GN=rbcL PE=3 SV=1 - [RBL_PYLLI]|Ribulose bisphosphate carboxylase large chain OS=Phaeodactylum tricornutum (strain CCAP 1055/1) GN=rbcL PE=3 SV=1 - [RBL_PHATC]	3	2	P23651;Q9TK52	C2(Carbamidomethyl)	HCD	1	0	1	1	117500000	N/A	4.8	14	45	38	19	7892	0	2	100	162900	3	527.594	1580.77	0	0.68	13.4	2275	2275	MS2	0.0625	7	112	161101_OhGZ_IP Rbc 2.raw
High	A	2	McGVDHIHAGTVVGK	992	Unambiguous	Ribulose bisphosphate carboxylase large chain OS=Pylaiella littoralis GN=rbcL PE=3 SV=1 - [RBL_PYLLI]|Ribulose bisphosphate carboxylase large chain OS=Phaeodactylum tricornutum (strain CCAP 1055/1) GN=rbcL PE=3 SV=1 - [RBL_PHATC]	3	2	P23651;Q9TK52	C2(Carbamidomethyl)	HCD	1	0	1	1	193300000	N/A	5.5	14	45	38	19	7815	0	31	100	41490	4	395.948	1580.77	0	0.98	12.85	2175	2175	MS2	0.0714286	8	112	161101_OhGZ_IP Rbc 2.raw
High	A	2	mcGVDHIHAGTVVGK	992	Unambiguous	Ribulose bisphosphate carboxylase large chain OS=Pylaiella littoralis GN=rbcL PE=3 SV=1 - [RBL_PYLLI]|Ribulose bisphosphate carboxylase large chain OS=Phaeodactylum tricornutum (strain CCAP 1055/1) GN=rbcL PE=3 SV=1 - [RBL_PHATC]	3	2	P23651;Q9TK52	M1(Oxidation); C2(Carbamidomethyl)	HCD	1	0	1	1	33540000	N/A	0.54	14	45	38	29	7697	0	11	100	43590	3	532.925	1596.76	0	-0.43	10.7	1791	1791	MS2	0.0625	7	112	161101_OhGZ_IP Rbc 2.raw
High	A	2	mcGVDHIHAGTVVGK	992	Unambiguous	Ribulose bisphosphate carboxylase large chain OS=Pylaiella littoralis GN=rbcL PE=3 SV=1 - [RBL_PYLLI]|Ribulose bisphosphate carboxylase large chain OS=Phaeodactylum tricornutum (strain CCAP 1055/1) GN=rbcL PE=3 SV=1 - [RBL_PHATC]	3	2	P23651;Q9TK52	M1(Oxidation); C2(Carbamidomethyl)	HCD	1	0	1	1	531400	N/A	0.64	16	46	39	28	8070	0	0	100	12940	2	798.885	1596.76	0	0.04	10.28	1715	1715	MS2	0.0625	7	112	161101_OhGZ_IP Rbc 2.raw
High	A	2	mcGVDHIHAGTVVGK	992	Unambiguous	Ribulose bisphosphate carboxylase large chain OS=Pylaiella littoralis GN=rbcL PE=3 SV=1 - [RBL_PYLLI]|Ribulose bisphosphate carboxylase large chain OS=Phaeodactylum tricornutum (strain CCAP 1055/1) GN=rbcL PE=3 SV=1 - [RBL_PHATC]	3	2	P23651;Q9TK52	M1(Oxidation); C2(Carbamidomethyl)	HCD	1	0	1	1	49250000	N/A	0.2	15	46	39	33	8005	0	33	100	51550	4	399.946	1596.76	0	0.18	10.15	1692	1692	MS2	0.0625	7	112	161101_OhGZ_IP Rbc 2.raw
High	A	2	mcGVDHIHAGTVVGK	992	Unambiguous	Ribulose bisphosphate carboxylase large chain OS=Pylaiella littoralis GN=rbcL PE=3 SV=1 - [RBL_PYLLI]|Ribulose bisphosphate carboxylase large chain OS=Phaeodactylum tricornutum (strain CCAP 1055/1) GN=rbcL PE=3 SV=1 - [RBL_PHATC]	3	2	P23651;Q9TK52	M1(Oxidation); C2(Carbamidomethyl)	HCD	1	0	1	1	33540000	N/A	0.11	16	46	39	36	7966	0	18	100	38430	3	532.926	1596.76	0	0.26	10.15	1693	1693	MS2	0.107143	12	112	161101_OhGZ_IP Rbc 2.raw
High	A	2	mcGVDHIHAGTVVGK	992	Unambiguous	Ribulose bisphosphate carboxylase large chain OS=Pylaiella littoralis GN=rbcL PE=3 SV=1 - [RBL_PYLLI]|Ribulose bisphosphate carboxylase large chain OS=Phaeodactylum tricornutum (strain CCAP 1055/1) GN=rbcL PE=3 SV=1 - [RBL_PHATC]	3	2	P23651;Q9TK52	M1(Oxidation); C2(Carbamidomethyl)	HCD	1	0	1	1	49250000	N/A	0.055	15	45	38	39	7924	0	8	100	79870	4	399.946	1596.76	0	0.41	10.7	1790	1790	MS2	0.0803571	9	112	161101_OhGZ_IP Rbc 2.raw
High	A	2	mcGVDHIHAGTVVGK	992	Unambiguous	Ribulose bisphosphate carboxylase large chain OS=Pylaiella littoralis GN=rbcL PE=3 SV=1 - [RBL_PYLLI]|Ribulose bisphosphate carboxylase large chain OS=Phaeodactylum tricornutum (strain CCAP 1055/1) GN=rbcL PE=3 SV=1 - [RBL_PHATC]	3	2	P23651;Q9TK52	M1(Oxidation); C2(Carbamidomethyl)	HCD	1	0	1	1	7909000	N/A	0.86	15	45	38	27	7928	0	26	100	57840	4	399.946	1596.76	0	0.48	12.99	2200	2200	MS2	0.0625	7	112	161101_OhGZ_IP Rbc 2.raw
High	A	2	mcGVDHIHAGTVVGK	992	Unambiguous	Ribulose bisphosphate carboxylase large chain OS=Pylaiella littoralis GN=rbcL PE=3 SV=1 - [RBL_PYLLI]|Ribulose bisphosphate carboxylase large chain OS=Phaeodactylum tricornutum (strain CCAP 1055/1) GN=rbcL PE=3 SV=1 - [RBL_PHATC]	3	2	P23651;Q9TK52	M1(Oxidation); C2(Carbamidomethyl)	HCD	1	0	1	1	6499000	N/A	0.12	15	46	39	35	8033	0	11	100	183500	3	532.926	1596.76	0	1.41	13.02	2206	2206	MS2	0.125	14	112	161101_OhGZ_IP Rbc 2.raw
High	A	2	SYSVQANPEGGRY	784	Unambiguous	Ribulose bisphosphate carboxylase small chain OS=Cylindrotheca sp. (strain N1) GN=rbcS PE=3 SV=1 - [RBS_CYLSN]	1	1	P24683;Q9TK51		HCD	1	0	1	1		N/A	0.021	21	45	38	42	6505	1	57	100	11990	2	714.329	1427.65	0	-3.04	21.86	3776	3776	MS2	0.047619	6	126	161101_OhGZ_IP Rbc 2.raw
High	A	2	SYSVQANPEGGRY	784	Unambiguous	Ribulose bisphosphate carboxylase small chain OS=Cylindrotheca sp. (strain N1) GN=rbcS PE=3 SV=1 - [RBS_CYLSN]	1	1	P24683;Q9TK51		HCD	1	0	1	1		N/A	0.00063	19	44	37	57	6181	1	22	100	65310	2	714.33	1427.65	0	-1.16	14.68	2503	2503	MS2	0.0555556	7	126	161101_OhGZ_IP Rbc 2.raw
High	A	2	SYSVQANPEGGRY	784	Unambiguous	Ribulose bisphosphate carboxylase small chain OS=Cylindrotheca sp. (strain N1) GN=rbcS PE=3 SV=1 - [RBS_CYLSN]	1	1	P24683;Q9TK51		HCD	1	0	1	1		N/A	0.011	23	45	38	45	6511	1	0	100	29310	2	714.331	1427.65	0	-0.82	20.52	3543	3543	MS2	0.0555556	7	126	161101_OhGZ_IP Rbc 2.raw
High	A	2	SYSVQANPEGGRY	784	Unambiguous	Ribulose bisphosphate carboxylase small chain OS=Cylindrotheca sp. (strain N1) GN=rbcS PE=3 SV=1 - [RBS_CYLSN]	1	1	P24683;Q9TK51		HCD	1	0	1	1		N/A	0.00061	23	45	38	57	6493	1	16	100	63680	2	714.331	1427.65	0	-0.47	17.73	3050	3050	MS2	0.0555556	7	126	161101_OhGZ_IP Rbc 2.raw
High	A	2	SYSVQANPEGGRY	784	Unambiguous	Ribulose bisphosphate carboxylase small chain OS=Cylindrotheca sp. (strain N1) GN=rbcS PE=3 SV=1 - [RBS_CYLSN]	1	1	P24683;Q9TK51		HCD	1	0	1	1	2706000000	N/A	0.00071	22	45	38	57	6468	1	3	16	42790000	2	714.331	1427.65	0	-0.3	15.22	2601	2601	MS2	0.0555556	7	126	161101_OhGZ_IP Rbc 2.raw
High	A	2	SYSVQANPEGGRY	784	Unambiguous	Ribulose bisphosphate carboxylase small chain OS=Cylindrotheca sp. (strain N1) GN=rbcS PE=3 SV=1 - [RBS_CYLSN]	1	1	P24683;Q9TK51		HCD	1	0	1	1		N/A	0.00059	23	45	38	57	6505	1	39	100	82890	2	714.331	1427.65	0	-0.22	17.14	2944	2944	MS2	0.0555556	7	126	161101_OhGZ_IP Rbc 2.raw
High	A	2	SYSVQANPEGGRY	784	Unambiguous	Ribulose bisphosphate carboxylase small chain OS=Cylindrotheca sp. (strain N1) GN=rbcS PE=3 SV=1 - [RBS_CYLSN]	1	1	P24683;Q9TK51		HCD	1	0	1	1		N/A	0.00064	22	45	38	57	6340	1	36	100	42050	2	714.331	1427.65	0	-0.05	18.31	3154	3154	MS2	0.0555556	7	126	161101_OhGZ_IP Rbc 2.raw
High	A	2	SYSVQANPEGGRY	784	Unambiguous	Ribulose bisphosphate carboxylase small chain OS=Cylindrotheca sp. (strain N1) GN=rbcS PE=3 SV=1 - [RBS_CYLSN]	1	1	P24683;Q9TK51		HCD	1	0	1	1		N/A	0.0006	23	45	38	57	6340	1	30	100	168700	2	714.331	1427.66	0	0.04	16.28	2790	2790	MS2	0.0555556	7	126	161101_OhGZ_IP Rbc 2.raw
High	A	2	SYSVQANPEGGRY	784	Unambiguous	Ribulose bisphosphate carboxylase small chain OS=Cylindrotheca sp. (strain N1) GN=rbcS PE=3 SV=1 - [RBS_CYLSN]	1	1	P24683;Q9TK51		HCD	1	0	1	1	2706000000	N/A	0.00066	22	45	38	57	6532	1	37	100	1248000	2	714.331	1427.66	0	0.38	15.77	2701	2701	MS2	0.0555556	7	126	161101_OhGZ_IP Rbc 2.raw
High	A	2	GWAmNVEWTDDPHPR	1198	Unambiguous	Ribulose bisphosphate carboxylase small chain OS=Cylindrotheca sp. (strain N1) GN=rbcS PE=3 SV=1 - [RBS_CYLSN]	3	1	P24683;Q9TK51	M4(Oxidation)	HCD	1	0	1	1		N/A	1.8	14	46	39	24	8078	0	60	100	20480	3	609.601	1826.79	0	-2.1	24.34	4211	4211	MS2	0.0592105	9	152	161101_OhGZ_IP Rbc 2.raw
High	A	2	GWAmNVEWTDDPHPR	1198	Unambiguous	Ribulose bisphosphate carboxylase small chain OS=Cylindrotheca sp. (strain N1) GN=rbcS PE=3 SV=1 - [RBS_CYLSN]	3	1	P24683;Q9TK51	M4(Oxidation)	HCD	1	0	1	1	6127000	N/A	0.00016	20	46	39	64	8061	0	27	100	66980	3	609.601	1826.79	0	-1.4	23.8	4115	4115	MS2	0.0526316	8	152	161101_OhGZ_IP Rbc 2.raw
High	A	2	GWAmNVEWTDDPHPR	1198	Unambiguous	Ribulose bisphosphate carboxylase small chain OS=Cylindrotheca sp. (strain N1) GN=rbcS PE=3 SV=1 - [RBS_CYLSN]	3	1	P24683;Q9TK51	M4(Oxidation)	HCD	1	0	1	1	2150000	N/A	0.0011	20	46	39	56	8105	0	6	100	56430	3	609.601	1826.79	0	-1	28.08	4860	4860	MS2	0.0460526	7	152	161101_OhGZ_IP Rbc 2.raw
High	A	2	GWAmNVEWTDDPHPR	1198	Unambiguous	Ribulose bisphosphate carboxylase small chain OS=Cylindrotheca sp. (strain N1) GN=rbcS PE=3 SV=1 - [RBS_CYLSN]	3	1	P24683;Q9TK51	M4(Oxidation)	HCD	1	0	1	1	335000000	N/A	1.9e-06	27	46	39	83	8266	0	14	100	920800	3	609.602	1826.79	0	-0.69	23.26	4021	4021	MS2	0.0657895	10	152	161101_OhGZ_IP Rbc 2.raw
High	A	2	GWAmNVEWTDDPHPR	1198	Unambiguous	Ribulose bisphosphate carboxylase small chain OS=Cylindrotheca sp. (strain N1) GN=rbcS PE=3 SV=1 - [RBS_CYLSN]	3	1	P24683;Q9TK51	M4(Oxidation)	HCD	1	0	1	1	6463000	N/A	1	15	45	38	26	7707	0	7	100	123900	3	609.602	1826.79	0	-0.29	26.43	4581	4581	MS2	0.0328947	5	152	161101_OhGZ_IP Rbc 2.raw
High	A	2	GWAmNVEWTDDPHPR	1198	Unambiguous	Ribulose bisphosphate carboxylase small chain OS=Cylindrotheca sp. (strain N1) GN=rbcS PE=3 SV=1 - [RBS_CYLSN]	3	1	P24683;Q9TK51	M4(Oxidation)	HCD	1	0	1	1		N/A	0.0024	18	45	38	52	7744	0	33	100	38380	3	609.602	1826.79	0	-0.19	24.88	4308	4308	MS2	0.0460526	7	152	161101_OhGZ_IP Rbc 2.raw
High	A	2	GWAmNVEWTDDPHPR	1198	Unambiguous	Ribulose bisphosphate carboxylase small chain OS=Cylindrotheca sp. (strain N1) GN=rbcS PE=3 SV=1 - [RBS_CYLSN]	3	1	P24683;Q9TK51	M4(Oxidation)	HCD	1	0	1	1	11900000	N/A	10	13	45	38	16	7744	0	36	100	98200	3	609.602	1826.79	0	-0.19	25.37	4394	4394	MS2	0.0460526	7	152	161101_OhGZ_IP Rbc 2.raw
High	A	2	GWAmNVEWTDDPHPR	1198	Unambiguous	Ribulose bisphosphate carboxylase small chain OS=Cylindrotheca sp. (strain N1) GN=rbcS PE=3 SV=1 - [RBS_CYLSN]	3	1	P24683;Q9TK51	M4(Oxidation)	HCD	1	0	1	1	335000000	N/A	0.21	15	45	38	33	7788	0	20	100	229000	3	609.602	1826.79	0	0.31	22.69	3921	3921	MS2	0.0526316	8	152	161101_OhGZ_IP Rbc 2.raw
High	A	2	GWAmNVEWTDDPHPR	1198	Unambiguous	Ribulose bisphosphate carboxylase small chain OS=Cylindrotheca sp. (strain N1) GN=rbcS PE=3 SV=1 - [RBS_CYLSN]	3	1	P24683;Q9TK51	M4(Oxidation)	HCD	1	0	1	1	11900000	N/A	0.0096	15	45	38	46	7763	0	23	100	154700	3	609.602	1826.79	0	0.51	25.88	4483	4483	MS2	0.0592105	9	152	161101_OhGZ_IP Rbc 2.raw
High	A	2	GWAmNVEWTDDPHPR	1198	Unambiguous	Ribulose bisphosphate carboxylase small chain OS=Cylindrotheca sp. (strain N1) GN=rbcS PE=3 SV=1 - [RBS_CYLSN]	3	1	P24683;Q9TK51	M4(Oxidation)	HCD	1	0	1	1	10320000	N/A	2.2e-05	18	45	38	73	7786	0	6	100	80680	2	913.9	1826.79	0	0.78	22.81	3944	3944	MS2	0.0592105	9	152	161101_OhGZ_IP Rbc 2.raw
High	A	2	GWAMNVEWTDDPHPR	1198	Unambiguous	Ribulose bisphosphate carboxylase small chain OS=Cylindrotheca sp. (strain N1) GN=rbcS PE=3 SV=1 - [RBS_CYLSN]	3	1	P24683;Q9TK51		HCD	1	0	1	1	1146000	N/A	0.00043	18	46	39	60	8996	0	0	100	42230	2	905.901	1810.8	0	-0.87	28.1	4864	4864	MS2	0.0592105	9	152	161101_OhGZ_IP Rbc 2.raw
High	A	2	GWAMNVEWTDDPHPR	1198	Unambiguous	Ribulose bisphosphate carboxylase small chain OS=Cylindrotheca sp. (strain N1) GN=rbcS PE=3 SV=1 - [RBS_CYLSN]	3	1	P24683;Q9TK51		HCD	1	0	1	1	29550000	N/A	1.3e-05	17	46	39	75	9056	0	3	100	704400	3	604.271	1810.8	0	0.17	28.12	4867	4867	MS2	0.0592105	9	152	161101_OhGZ_IP Rbc 2.raw
High	A	2	FGLTPLLR	110	Unambiguous	Photosystem I reaction center subunit XI OS=Thalassiosira pseudonana GN=psaL PE=3 SV=1 - [PSAL_THAPS]	3	1	A0T0U5;A0T0M6		HCD	1	0	1	1	488600	N/A	0.0061	27	40	33	42	2024	0	26	100	23360	2	458.784	916.561	0	-0.07	31.32	5430	5430	MS2	0.125	7	56	161101_OhGZ_IP Rbc 2.raw
High	A	2	LGANVSSAQGPTGLGK	832	Unambiguous	Photosystem II CP43 reaction center protein OS=Odontella sinensis GN=psbC PE=3 SV=1 - [PSBC_ODOSI]	1	1	P49472;A0T096		HCD	1	0	1	1	1200000	N/A	0.00021	37	44	37	61	5027	0	5	100	62010	2	728.891	1456.77	0	-0.55	16.36	2804	2804	MS2	0.0535714	9	168	161101_OhGZ_IP Rbc 2.raw

[truncated: 2 more sheets: XL IP Rbc 2 Peptides, XL Rbc 3 Peptides]
