# Supplementary material for: A linker protein from a red-type pyrenoid phase separates with Rubisco via oligomerizing sticker motifs
Source: Proc Natl Acad Sci U S A. 2023 Jun 13;120(25):e2304833120. doi: 10.1073/pnas.2304833120 (PMC10288592; doi:10.1073/pnas.2304833120)
Supplement: Supplementary file 3 — Dataset S02 (XLSX) [file pnas.2304833120.sd02.xlsx]

## Sheet: Sheet1
Table S5. Oligonucleotides used in this study
Oligo #	Direction	Oligo Sequence	Template	Resulting Plasmid	Description
1	Forward Primer	ATCCGTAGCTTTATCCTTCTCAGCAAACCC	P. tricornutum Pt 1 8.6, CCMP 2561 Genomic DNA	pGemTPYCO1	amplify PYCO1
2	Reverse Primer	TCAAGTGGTCGATTTTGCGTACGGCTCG	P. tricornutum Pt 1 8.6, CCMP 2561 Genomic DNA	pGemTPYCO1	amplify PYCO1
3	Forward Primer	AATCCGAATTCACGGCCTTTCACGC	pGemTPYCO1	pGemTPYCO1ΔN30EcoRI/HindIII	amplify PYCO1ΔN30 with EcoRI/HindIII restriction sites
4	Reverse Primer	AAAAAAGCTTTTAAAAGGCCGCACTCGAGT	pGemTPYCO1	pGemTPYCO1ΔN30EcoRI/HindIII	amplify PYCO1ΔN30 with EcoRI/HindIII restriction sites
5	Forward Primer	AAAAAGCTAGCATGGATTACAAAGACGATGACGATAAA	pGemTPYCO1ΔN30EcoRI/HindIII	pHUEFLAGPYCO1ΔN30NheI/HindIII	amplify FLAG-PYCO1ΔN30 with NheI/HindIII restriction sites
6	Reverse Primer	AAAAAGCTTAAAGGCCGCACTCGAGTC	pGemTPYCO1ΔN30EcoRI/HindIII	pHUEFLAGPYCO1ΔN30NheI/HindIII	amplify FLAG-PYCO1ΔN30 with NheI/HindIII restriction sites
7	Forward Primer	AAAAAAGCATGCCGTCACTAAAGGGAACAAAAG	pDESTPtCA1ECFP	pGemTPtCA1ECFPSphI	introduce SphI restriction sites into expression casstte
8	Reverse Primer	TTTTTTGCATGCGCTTTTGTTGCCTCCG	pDESTPtCA1ECFP	pGemTPtCA1ECFPSphI	introduce SphI restriction sites into expression casstte
9	Forward Primer	AATTTATAATCGATATGAAGATCTCCGTCAAGTCTGCCACGCTGGC	pGemTPYCO1	pGemTPYCO1ClaI/AscI	amplify PYCO1 with ClaI/AscI restriction sites
10	Reverse Primer	TAATATATGGCGCGCCAAAAGGCCGCACTCGAGTC	pGemTPYCO1	pGemTPYCO1ClaI/AscI	amplify PYCO1 with ClaI/AscI restriction sites
11	Forward Primer	TTTTTAAGCTTGGATCCCTAGGTGGTTCTGGAGGACGAATG	pHueFLAGCrEPYC1GFP	pET24bFLAGPYCO1ΔN30GFPHis6	amplify GFP with HindIII/NotI restriction sites
12	Reverse Primer	TTTTTTGCGGCCGCCTTGTACAGCTCGTCCATGC	pHueFLAGCrEPYC1GFP	pET24bFLAGPYCO1ΔN30GFPHis6	amplify GFP with HindIII/NotI restriction sites
13	Forward Primer	ACAATGAATTCCCTAGTTACAGTTCCATGCCGGGACAG	pET24bFLAGPYCO1ΔN30His6	pET24bFLAGPYCO1(452-592)His6	amplify PYCO1(452-592) with EcoRI/HindIII restriction sites
14	Reverse Primer	CTTTGTTAGCAGCCGGATCTCAGTGGTGGTGGT	pET24bFLAGPYCO1ΔN30His6	pET24bFLAGPYCO1(452-592)His6	amplify PYCO1(452-592) with EcoRI/HindIII restriction sites
15	Forward Primer	GGCGGCTCTGTCGTCTCCTT	pET24bFLAGPYCO1(452-592)His6	pET24bFLAGPYCO1(452-592)ΔKWSPRHis6	inverse PCR mutagenesis to delete KWSPR
16	Reverse Primer	GACCATGGCGTAGCGTTTGGT	pET24bFLAGPYCO1(452-592)His6	pET24bFLAGPYCO1(452-592)ΔKWSPRHis6	inverse PCR mutagenesis to delete KWSPR
17	Forward Primer	AAAAAGAATTCGTCGTCTCCTTCAACCGCGTCGGC	pET24bFLAGPYCO1ΔN30His6	pET24bFLAGPYCO1(483-592)His6	amplify PYCO1(483-592) with EcoRI/HindIII restriction sites
18	Reverse Primer	CTTTGTTAGCAGCCGGATCTCAGTGGTGGTGGT	pET24bFLAGPYCO1ΔN30His6	pET24bFLAGPYCO1(483-592)His6	amplify PYCO1(483-592) with EcoRI/HindIII restriction sites
19	Forward Primer	TACGCCATGGTCGCGTGGTCTCCC	pET24bFLAGPYCO1(452-592)His6	pET24bFLAGPYCO1(452-592)K475AHis6	Site directed mutagenesis
20	Reverse Primer	GGGAGACCACGCGACCATGGCGTA	pET24bFLAGPYCO1(452-592)His6	pET24bFLAGPYCO1(452-592)K475AHis6	Site directed mutagenesis
21	Forward Primer	GTCTCCCCGAGGCGGCTCTGTC	pET24bFLAGPYCO1(452-592)His6	pET24bFLAGPYCO1(452-592)W476AHis6	inverse PCR mutagenesis
22	Reverse Primer	GCCTTGACCATGGCGTAGCGTTTGGTGG	pET24bFLAGPYCO1(452-592)His6	pET24bFLAGPYCO1(452-592)W476AHis6	inverse PCR mutagenesis
23	Forward Primer	AGTGGTCTCCCGCAGGCGGCTCTGT	pET24bFLAGPYCO1(452-592)His6	pET24bFLAGPYCO1(452-592)R479AHis6	Site directed mutagenesis
24	Reverse Primer	ACAGAGCCGCCTGCGGGAGACCACT	pET24bFLAGPYCO1(452-592)His6	pET24bFLAGPYCO1(452-592)R479AHis6	Site directed mutagenesis
25	Forward Primer	AGTGGTCTCCCCAAGGCGGCTCTGT	pET24bFLAGPYCO1(452-592)His6	pET24bFLAGPYCO1(452-592)R479QHis6	Site directed mutagenesis
26	Reverse Primer	ACAGAGCCGCCTTGGGGAGACCACT	pET24bFLAGPYCO1(452-592)His6	pET24bFLAGPYCO1(452-592)R479QHis6	Site directed mutagenesis
27	Forward Primer	GCGGGCCGCGGTGGA	pET24bFLAGPYCO1ΔN30His6	pET24bPYCO1ΔN30His6	inverse PCR mutagenesis
28	Reverse Primer	CATGCTAGCCATATGTATATCTCCTTCTTAAAGTTAAA	pET24bFLAGPYCO1ΔN30His6	pET24bPYCO1ΔN30His6	inverse PCR mutagenesis
29	Forward Primer	CTCGAGCCATGGATACCAAGACCA	pET30bRscbbLS (MuellerCajar et al., 2011)	pTrcRsLS	amplify RsLS with NcoI/HindIII restriction sites
30	Reverse Primer	GCTAGTTATTGCTCAGCGG	pET30bRscbbLS (MuellerCajar et al., 2011)	pTrcRsLS	amplify RsLS with NcoI/HindIII restriction sites
31	Forward Primer	CGCGATGTAAGGAGACCGCATATGCGCATCACCCAAGGC	pTrcRsLS	pTrcRsLSNdeI	Site directed mutagenesis to introduce NdeI restriction site between RsL and RsS
32	Reverse Primer	GCCTTGGGTGATGCGCATATGCGGTCTCCTTACATCGCG	pTrcRsLS	pTrcRsLSNdeI	Site directed mutagenesis to introduce NdeI restriction site between RsL and RsS
33	Forward Primer	AAAAACATATGAGACTTACACAAGGTTGCTTCT	P. tricornutum Pt 1 8.6, CCMP 2561 Genomic DNA	pTrcRsLPtS	amplify PtS with NdeI/HindIII restriction sites
34	Reverse Primer	AAAAAAAGCTTTTAGTAACGACCACCTTCTGGATTA	P. tricornutum Pt 1 8.6, CCMP 2561 Genomic DNA	pTrcRsLPtS	amplify PtS with NdeI/HindIII restriction sites
35	Forward Primer	AAAAAAGTCGACGGATCCCTAGGTGGTTCTGG	pHueFLAGCrEPYC1GFP	pHuemEGFP	amplify mEGFP
36	Reverse Primer	TTTTTTGCGGCCGCTTACTTGTACAGCTCGTCCA	pHueFLAGCrEPYC1GFP	pHuemEGFP	amplify mEGFP
37	Forward Primer	CACCATGAAGTTCTTGTCAGCCTC	P. tricornutum Pt 1 8.6, CCMP 2561 Genomic DNA	pDESTPtCA1ECFP	amplify PtCA1
38	Reverse Primer	GGCAGGGATCTTGGCGTTTTCAA	P. tricornutum Pt 1 8.6, CCMP 2561 Genomic DNA	pDESTPtCA1ECFP	amplify PtCA1
39	Forward Primer	GCG GGC CGC GGT GGA	pET24bFLAGPYCO1ΔN30His6	pET24bPYCO1ΔN30His6	inverse PCR mutagenesis to delete FLAG
40	Reverse Primer	CATGCTAGCCATATGTATATCTCCTTCTTAAAGTTAAA	pET24bFLAGPYCO1ΔN30His6	pET24bPYCO1ΔN30His6	inverse PCR mutagenesis to delete FLAG
